# Supplementary material for: Sequence-based analysis of the genus Ruminococcus resolves its phylogeny and reveals strong host association
Source: Microb Genom. 2016 Dec 12;2(12):e000099. doi: 10.1099/mgen.0.000099 (PMC5359413; doi:10.1099/mgen.0.000099)
Supplement: Supplementary File 1 [file mgen-02-99-s001.xlsx]

## Sheet: Table S1
Table S1. Described species of the genus "Ruminococcus", related species and outgroup Eubacterium acidaminophilum
Species	Strain	NCBI 16S Accession Number	NCBI recA Sequence Accession Number
Ruminococcus flavefaciens	FD1*	AY445597	Curated from R. flavefaciens FD1 draft genome sequence (ACOK00000000)
Ruminococcus albus	7	L76598	Curated from R. albus 7 complete genome (CP002403.1)
Ruminococcus bromii	L2-63*	EU266549	Curated from R. bromii L2-63 draft genome sequence (FP929051)
Ruminococcus callidus	ATCC 27760	L76596	Curated from R. callidus 27760 draft genome sequence (AWVF01000031)
Ruminococcus champanellensis	18P13	NR_102884	Curated from R. champanellensis 18P13 complete genome (NC_021039)
'Ruminocococcus bicirculans'	80/3	EU266551	Curated from R. bicirculans 80/3 complete genome chromosome II (HF545617)
Ruminococcus faecis	Eg2	FJ611794	None available
Ruminococcus torques	ATCC 27756	L76604	Curated from R. torques ATCC 27756 draft genome sequence (AAVP02000002)
Ruminococcus lactaris	ATCC 29176	L76602	Curated from R. lactaris ATCC 29176 draft genome sequence (ABOU02000045)
Ruminococcus gauvreauii	DSM 19829	EF529620	Curated from R. gauvreauii DSM 19829 draft genome sequence (NZ_AUDP01000008)
Ruminococcus gnavus	ATCC 29149	X94967	Curated from R. gnavus ATCC 29149 draft genome sequence (AAYG02000012)
Roseburia intestinalis	L1-82	NR_027557.1	Curated from R. intestinalis L1-82 draft genome sequence (ABYJ02000112.1)
Coprococcus eutactus	ATCC 27759	D14148.1	Curated from R. eutactus ATCC 27759 draft genome sequence (ABEY02000003.1)
Eubacterium acidaminophilum	DSM 3953	NR_121725.1	Curated from E. acidaminophilum DSM 2953 complete genome sequence (CP007452.1)
Marvinbryantia formatexigens	DSM 14469	AJ318527.2	Curated from M. formatexigens DSM 14469 draft genome sequence (ACCL02000008.1)
Clostridium leptum	DSM 753	AJ305238.1	Curated from C. leptum DSM 753 draft genome sequence (ABCB02000018.1)
Clostridium sporosphaeroides	DSM 1294	X66002.1	Curated from C. sporosphaeroides DSM 1294 draft genome sequence (NZ_KB911067.1)
Clostridium methylpentosum	DSM 5476	Y18181.1	Curated from C. methylpentosum DSM 5476 draft genome sequence (EQ973339.1)
Subdoligranulum variabile	DSM 15176	AJ518869.1	Curated from S. variabile DSM 15176 draft genome sequence (GG704769.1)
Faecalibacterium prausnitzii	L2-6*	AJ413954.1	Curated from F. prausnitzii L2/6 draft genome sequence (FP929045.1)
* = non-type strain

## Sheet: Table S2
Table S2. Genomes of Ruminococcus and related genera from IMG/M used for phylogenomic analysis.
Genome Name / Sample Name	Status	Study Name	IMG Genome ID	Genome Size (bp)	Gene Count
Marvinbryantia formatexigens I-52	Permanent Draft	Human Microbiome Project (HMP) Reference Genomes	2562617090	4548960	4960
Ruminococcus sp. 5_1_39BFAA	Permanent Draft	Human Microbiome Project (HMP) Reference Genomes	2562617160	3930699	3585
Eubacterium acidaminophilum DSM 3953	Finished	Eac	2562617038	3055036	3002
Ruminococcus albus 7	Finished	Novel Microbial Enzymes	649633094	4482087	4103
Ruminococcus sp. YE71	Draft	The Hungate 1000. A catalogue of reference genomes from the rumen microbiome.	2593339149	4073443	3646
Ruminococcus torques L2-14	Finished	Human Microbiome Project (HMP) Reference Genomes	650377970	3341681	2848
"Ruminococcus bicirculans" 80/3	Finished	Ruminococcus sp. 80/3	2585427614	2968500	2737
Clostridium methylpentosum DSM 5476	Permanent Draft	Human Microbiome Project (HMP) Reference Genomes	643886206	3406326	3961
Blautia obeum A2-162	Finished	Human Microbiome Project (HMP) Reference Genomes	650377967	3757491	3210
Ruminococcus callidus ATCC 27760	Permanent Draft	Human Microbiome Project (HMP) Reference Genomes	2597490297	3070687	2913
Ruminococcus gnavus ATCC 29149	Permanent Draft	Human Microbiome Project (HMP) Reference Genomes	640963057	3501911	3982
Ruminococcus albus AR67	Draft	The Hungate 1000. A catalogue of reference genomes from the rumen microbiome.	2593339152	4276527	3887
Ruminococcus albus AD2013	Permanent Draft	The Hungate 1000. A catalogue of reference genomes from the rumen microbiome.	2540341206	4234989	3800
Ruminococcus flavefaciens ATCC 19208	Permanent Draft	Genomic Encyclopedia of Type Strains, Phase I: the one thousand microbial genomes (KMG-I) project	2546825524	3587803	3159
Ruminococcus flavefaciens YRD2003	Draft	The Hungate 1000. A catalogue of reference genomes from the rumen microbiome.	2593339146	3560550	3115
Coprococcus eutactus ATCC 27759	Permanent Draft	Human Microbiome Project (HMP) Reference Genomes	641380422	3102087	3065
Ruminococcus sp. NK3A76	Permanent Draft	The Hungate 1000. A catalogue of reference genomes from the rumen microbiome.	2563366504	3561124	3241
Ruminococcus flavefaciens 007c	Permanent Draft	Ruminococcus flavefaciens 007c Genome sequencing	2571042740	3649758	3260
Ruminococcus gnavus AGR2154	Permanent Draft	The Hungate 1000. A catalogue of reference genomes from the rumen microbiome.	2545555826	3724077	3784
Ruminococcus flavefaciens MA2007	Permanent Draft	The Hungate 1000. A catalogue of reference genomes from the rumen microbiome.	2558309013	3395317	2977
Ruminococcus flavefaciens AE3010	Permanent Draft	The Hungate 1000. A catalogue of reference genomes from the rumen microbiome.	2540341248	3705946	3212
Ruminococcus flavefaciens Y1	Draft	The Hungate 1000. A catalogue of reference genomes from the rumen microbiome.	2623620473	3678787	3272
Ruminococcus lactaris ATCC 29176	Permanent Draft	Human Microbiome Project (HMP) Reference Genomes	642791604	2729735	2813
Ruminococcus flavefaciens XPD3002	Draft	The Hungate 1000. A catalogue of reference genomes from the rumen microbiome.	2606217757	3642793	3245
Ruminococcus sp. FC2018	Permanent Draft	The Hungate 1000. A catalogue of reference genomes from the rumen microbiome.	2558309012	2404446	2255
Ruminococcus flavefaciens 17	Permanent Draft	Ruminococcus flavefaciens 17	2547132412	3454940	3534
Subdoligranulum variabile DSM 15176	Permanent Draft	Human Microbiome Project (HMP) Reference Genomes	2562617078	3237471	3450
Ruminococcus albus SY3	Permanent Draft	Ruminococcus albus SY3	2576861727	4286476	3790
Ruminococcus flavefaciens YL228	Draft	The Hungate 1000. A catalogue of reference genomes from the rumen microbiome.	2593339237	3365971	2890
Ruminococcus albus 8	Permanent Draft	Ruminococcus albus 8	2562617137	4052160	3898
Ruminococcus flavefaciens MC2020	Permanent Draft	The Hungate 1000. A catalogue of reference genomes from the rumen microbiome.	2562617051	3125163	2761
Clostridium leptum DSM 753	Permanent Draft	Human Microbiome Project (HMP) Reference Genomes	641380427	3270109	3983
Ruminococcus flavefaciens FD-1	Permanent Draft	Novel Microbial Enzymes	645951829	4573608	4226
Roseburia intestinalis L1-82	Permanent Draft	Human Microbiome Project (HMP) Reference Genomes	2562617159	4380675	4776
Ruminococcus sp. 18P13	Finished	Human Microbiome Project (HMP) Reference Genomes	650377969	2573208	2162
Ruminococcus gauvreauii DSM 19829	Permanent Draft	Genomic Encyclopedia of Type Strains, Phase I: the one thousand microbial genomes (KMG-I) project	2524023243	4096548	3918
Ruminococcus bromii YE282	Draft	The Hungate 1000. A catalogue of reference genomes from the rumen microbiome.	2593339225	2539482	2571
Ruminococcus flavefaciens ND2009	Permanent Draft	The Hungate 1000. A catalogue of reference genomes from the rumen microbiome.	2558309005	3636694	3209
Ruminococcus torques ATCC 27756	Permanent Draft	Human Microbiome Project (HMP) Reference Genomes	640963025	2739406	2969
Faecalibacterium prausnitzii L2-6	Finished	Human Microbiome Project (HMP) Reference Genomes	650377941	3321367	2820
Clostridium sporosphaeroides DSM 1294	Permanent Draft	Genomic Encyclopedia of Type Strains, Phase I: the one thousand microbial genomes (KMG-I) project	2519899647	3176672	3019
Ruminococcus albus KH2T6	Draft	The Hungate 1000. A catalogue of reference genomes from the rumen microbiome.	2651870358	3845245	3513
Ruminococcus lactaris CC59_002D	Permanent Draft	Human Microbiome Project (HMP) Reference Genomes	2558860360	3051582	2832
Ruminococcus flavefaciens YAD2003	Draft	The Hungate 1000. A catalogue of reference genomes from the rumen microbiome.	2593339145	3663705	3200
Ruminococcus sp. HUN007	Permanent Draft	The Hungate 1000. A catalogue of reference genomes from the rumen microbiome.	2565956529	4207177	3674
Ruminococcus sp. SR1/5	Finished	Human Microbiome Project (HMP) Reference Genomes	650377968	3545606	3313
Ruminococcus gnavus CC55_001C	Permanent Draft	Human Microbiome Project (HMP) Reference Genomes	2558860359	3177226	3041
Ruminococcus sp. YE78	Draft	The Hungate 1000. A catalogue of reference genomes from the rumen microbiome.	2593339151	4146682	3744
Ruminococcus sp. JC304	Permanent Draft	Ruminococcus sp. JC304	2548876979	4168980	4270
Blautia obeum ATCC 29174	Permanent Draft	Human Microbiome Project (HMP) Reference Genomes	640963024	3624708	4240
Ruminococcus bromii L2-63	Finished	Human Microbiome Project (HMP) Reference Genomes	650377966	2249085	1852
Ruminococcus flavefaciens SAb67	Draft	The Hungate 1000. A catalogue of reference genomes from the rumen microbiome.	2593339138	3832489	3461
Blautia producta ATCC 27340	Permanent Draft	Genomic Encyclopedia of Type Strains, Phase I: the one thousand microbial genomes (KMG-I) project	2515154176	6087450	5728
Blautia hydrogenotrophica DSM 10507	Permanent Draft	Human Microbiome Project (HMP) Reference Genomes	643886199	3565428	3931
Blautia schinkii DSM 10518	Permanent Draft	The Hungate 1000. A catalogue of reference genomes from the rumen microbiome.	2561511230	6679327	5907
Blautia hansenii DSM 20583	Permanent Draft	Human Microbiome Project (HMP) Reference Genomes	2562617096	3053221	3250

## Sheet: Table S3
Table S3. Core Genome of 56 Ruminococcus spp. and Related Species Genomes Curated from IMG/M.			Gene IDs for other Ruminococcus Genomes
IMG Gene ID	Locus Tag	Gene Product
649820409	Rumal_3495	DNA gyrase subunit B domain protein
649820452	Rumal_3542	histone family protein DNA-binding protein
649820502	Rumal_3593	sugar transferase
649820561	Rumal_3654	DNA primase catalytic core domain
649820589	Rumal_3683	Glutamyl/glutaminyl-tRNA synthetase, class Ic, catalytic domain
649820612	Rumal_3707	3-isopropylmalate dehydratase, small subunit
649820614	Rumal_3709	3-isopropylmalate dehydratase, large subunit
649820618	Rumal_3713	Phosphopantetheine adenylyltransferase (EC 2.7.7.3)
649820626	Rumal_3721	heavy metal translocating P-type ATPase
649820640	Rumal_3737	ABC transporter related protein
649820645	Rumal_3742	ATP-dependent Clp protease, ATP-binding subunit ClpX
649820646	Rumal_3743	ATP-dependent Clp protease, proteolytic subunit ClpP
649820647	Rumal_3744	trigger factor
649820653	Rumal_3750	RNase HII (EC 3.1.26.4)
649820654	Rumal_3751	Ras superfamily GTP-binding protein YlqF
649820657	Rumal_3754	LSU ribosomal protein L19P
649820755	Rumal_3863	sugar transferase
649820829	Rumal_3938	ABC transporter related protein
649820834	Rumal_3943	chaperone protein DnaJ
649820835	Rumal_3944	chaperone protein DnaK
649820839	Rumal_3948	pyruvate kinase
649820857	Rumal_3966	peptide chain release factor 1
649820862	Rumal_3971	peptidase M18 aminopeptidase I
649820864	Rumal_3973	RNA polymerase, sigma 29 subunit, SigE
649834069	Rumal_0001	chromosomal replication initiator protein DnaA
649834076	Rumal_0008	DNA gyrase subunit B (EC 5.99.1.3)
649834082	Rumal_0015	cobyrinic acid ac-diamide synthase
649834083	Rumal_0016	parB-like partition protein
649834084	Rumal_0017	preprotein translocase subunit SecA
649834103	Rumal_0036	LSU ribosomal protein L3P
649834104	Rumal_0037	LSU ribosomal protein L4P
649834105	Rumal_0038	Ribosomal protein L25/L23
649834106	Rumal_0039	50S ribosomal protein L2
649834108	Rumal_0041	LSU ribosomal protein L22P
649834109	Rumal_0042	30S ribosomal protein S3
649834110	Rumal_0043	50S ribosomal protein L16
649834117	Rumal_0050	SSU ribosomal protein S8P
649834118	Rumal_0051	LSU ribosomal protein L6P
649834119	Rumal_0052	50S ribosomal protein L18
649834122	Rumal_0055	LSU ribosomal protein L15P
649834124	Rumal_0057	Adenylate kinase (EC 2.7.4.3)
649834131	Rumal_0064	SSU ribosomal protein S4P
649834140	Rumal_0074	50S ribosomal protein L7/L12
649834143	Rumal_0077	ABC transporter-like protein
649834150	Rumal_0084	ATP-dependent chaperone ClpB
649834153	Rumal_0087	phosphoglycerate mutase (EC 5.4.2.1)
649834156	Rumal_0090	triosephosphate isomerase (EC 5.3.1.1)
649834157	Rumal_0091	tRNA modification GTPase TrmE
649834158	Rumal_0092	glucose inhibited division protein A
649834179	Rumal_0113	thiamine biosynthesis/tRNA modification protein ThiI
649834180	Rumal_0114	cysteine desulfurase
649834182	Rumal_0116	chaperonin GroEL
649834183	Rumal_0117	Chaperonin Cpn10
649834184	Rumal_0118	winged helix family two component transcriptional regulator
649834191	Rumal_0125	ABC transporter-like protein
649834211	Rumal_0142	glutamine--fructose-6-phosphate transaminase
649834239	Rumal_0175	ABC transporter-like protein
649834253	Rumal_0188	methionyl-tRNA synthetase (EC 6.1.1.10)
649834263	Rumal_0198	ABC transporter-like protein
649834311	Rumal_0244	ABC transporter-like protein
649834312	Rumal_0245	ABC transporter-like protein
649834318	Rumal_0251	glucose-1-phosphate adenylyltransferase
649834321	Rumal_0254	dimethyladenosine transferase (EC 2.1.1.-)
649834323	Rumal_0256	phosphoribosylaminoimidazole carboxylase, catalytic subunit
649834327	Rumal_0260	phosphoribosylformylglycinamidine cyclo-ligase (EC 6.3.3.1)
649834334	Rumal_0267	phosphoribosylamine--glycine ligase (EC 6.3.4.13)
649834338	Rumal_0271	phosphoribosylaminoimidazolecarboxamide formyltransferase
649834372	Rumal_0305	ABC transporter-like protein
649834382	Rumal_0315	pyruvate phosphate dikinase (EC 2.7.9.1)
649834472	Rumal_0401	Undecaprenyl-phosphate galactose phosphotransferase
649834488	Rumal_0417	signal recognition particle subunit FFH/SRP54 (srp54)
649834490	Rumal_0419	SSU ribosomal protein S16P
649834491	Rumal_0420	RNA-binding protein (KH domain)
649834493	Rumal_0422	transcriptional regulator, BadM/Rrf2 family
649834506	Rumal_0430	translation elongation factor P (EF-P)
649834522	Rumal_0448	Excinuclease ABC subunit A
649834540	Rumal_0466	glycogen/starch/alpha-glucan phosphorylase
649834548	Rumal_0474	ribosomal small subunit pseudouridine synthase A (EC 5.4.99.-)
649834549	Rumal_0475	carbohydrate ABC transporter ATP-binding protein, CUT1 family (TC 3.A.1.1.-)
649834568	Rumal_0494	acetolactate synthase, large subunit (EC 2.2.1.6)
649834570	Rumal_0496	acetolactate synthase, small subunit (EC 2.2.1.6)
649834577	Rumal_0502	FliA/WhiG subfamily RNA polymerase sigma-28 subunit
649834591	Rumal_0517	ABC transporter-like protein
649834629	Rumal_0558	peptidase U32
649834674	Rumal_0603	winged helix family two component transcriptional regulator
649834676	Rumal_0605	acetolactate synthase, large subunit (EC 2.2.1.6)
649834686	Rumal_0615	amino acid ABC transporter ATP-binding protein, PAAT family (TC 3.A.1.3.-)
649834693	Rumal_0620	ABC transporter-like protein
649834694	Rumal_0621	ABC transporter-like protein
649834698	Rumal_0625	biotin/lipoyl attachment domain-containing protein
649834699	Rumal_0626	Oxaloacetate decarboxylase
649834700	Rumal_0627	glyceraldehyde-3-phosphate dehydrogenase
649834883	Rumal_0824	sugar transferase
649834888	Rumal_0829	ABC transporter-like protein
649834944	Rumal_0887	Sigma 54 interacting domain-containing protein
649834974	Rumal_0918	ABC transporter-like protein
649834977	Rumal_0921	cobalt transport protein
649834980	Rumal_0924	tRNA pseudouridine synthase A
649834983	Rumal_0927	ATPase AAA-2 domain-containing protein
649835017	Rumal_0961	histone family protein DNA-binding protein
649835020	Rumal_0964	FliA/WhiG subfamily RNA polymerase sigma-28 subunit
649835039	Rumal_0983	valyl-tRNA synthetase (EC 6.1.1.9)
649835043	Rumal_0987	UPF0042 nucleotide-binding protein
649835045	Rumal_0989	Hpr(Ser) kinase/phosphatase (EC 2.7.1.-)
649835054	Rumal_0998	glutamate dehydrogenase (NADP(+))
649835076	Rumal_1020	D-isomer specific 2-hydroxyacid dehydrogenase NAD-binding protein
649835084	Rumal_1028	phosphoglycerate kinase (EC 2.7.2.3)
649835088	Rumal_1032	tRNA-guanine transglycosylase (EC 2.4.2.29)
649835091	Rumal_1035	ferrous iron transport protein B
649835123	Rumal_1064	carbamoyl-phosphate synthase large subunit
649835126	Rumal_1067	heavy metal translocating P-type ATPase
649835129	Rumal_1070	transcriptional regulator, ArsR family
649835133	Rumal_1074	ABC transporter-like protein
649835144	Rumal_1085	transcription elongation factor GreA
649835217	Rumal_1164	uracil phosphoribosyltransferase (EC 2.4.2.9)
649835218	Rumal_1165	hypoxanthine phosphoribosyltransferase
649835243	Rumal_1190	glutaconyl-CoA decarboxylase beta subunit (EC 4.1.1.70)
649835286	Rumal_1237	DNA-(apurinic or apyrimidinic site) lyase (EC 4.2.99.18)/endonuclease III (EC 3.2.2.-)
649835312	Rumal_1263	DNA replication and repair protein RecR
649835327	Rumal_1277	PP-loop domain-containing protein
649835358	Rumal_1309	putative transcriptional acitvator, Baf family
649835373	Rumal_1324	ferrous iron transport protein B
649835386	Rumal_1337	translation elongation factor 2 (EF-2/EF-G)
649835431	Rumal_1374	UBA/THIF-type NAD/FAD-binding protein
649835493	Rumal_1439	ABC transporter-like protein
649835555	Rumal_1510	50S ribosomal protein L31
649835559	Rumal_1514	RpoD subfamily RNA polymerase sigma-70 subunit
649835577	Rumal_1529	ABC transporter-like protein
649835588	Rumal_1539	winged helix family two component transcriptional regulator
649835637	Rumal_1587	RNA-binding S4 domain-containing protein
649835638	Rumal_1588	histone family protein DNA-binding protein
649835681	Rumal_1631	6-phosphofructokinase
649835690	Rumal_1640	UvrD/REP helicase
649835695	Rumal_1645	50S ribosomal protein L9
649835696	Rumal_1646	replicative DNA helicase
649835698	Rumal_1648	membrane protease FtsH catalytic subunit (EC 3.4.24.-)
649835701	Rumal_1651	acetate kinase (EC 2.7.2.1)
649835704	Rumal_1654	hypothetical protein
649835707	Rumal_1657	RNA polymerase, sigma subunit, RpsG/SigG
649835709	Rumal_1659	30S ribosomal protein S2
649835710	Rumal_1660	translation elongation factor Ts (EF-Ts)
649835718	Rumal_1668	(p)ppGpp synthetase I SpoT/RelA
649835719	Rumal_1669	hydroxyacylglutathione hydrolase
649835721	Rumal_1671	TrmA family RNA methyltransferase
649835758	Rumal_1709	cysteine desulfurase NifS
649835759	Rumal_1710	tRNA (5-methylaminomethyl-2-thiouridylate)-methyltransferase (EC 2.1.1.61)
649835787	Rumal_1739	phosphoribosylformylglycinamidine synthase (EC 6.3.5.3)
649835792	Rumal_1744	4-diphosphocytidyl-2-C-methyl-D-erythritol kinase (EC 2.7.1.148)
649835810	Rumal_1762	tyrosyl-tRNA synthetase (EC 6.1.1.1)
649835813	Rumal_1765	Adenylosuccinate synthetase (EC 6.3.4.4)
649835820	Rumal_1772	HI0933 family protein
649835821	Rumal_1773	1-acyl-sn-glycerol-3-phosphate acyltransferase (EC 2.3.1.51)
649835844	Rumal_1796	AAA ATPase central domain-containing protein
649835854	Rumal_1806	hypothetical protein
649835859	Rumal_1811	peptide deformylase
649835860	Rumal_1812	methionyl-tRNA formyltransferase
649835863	Rumal_1815	protein serine/threonine phosphatase
649835881	Rumal_1833	probable rRNA maturation factor
649835882	Rumal_1834	PhoH family protein
649835902	Rumal_1854	aspartate carbamoyltransferase (EC 2.1.3.2)
649835914	Rumal_1866	ABC transporter-like protein
649835929	Rumal_1881	winged helix family two component transcriptional regulator
649835977	Rumal_1933	beta-ketoacyl synthase
649835996	Rumal_1953	peptidase U32
649836007	Rumal_1964	1-deoxy-D-xylulose-5-phosphate synthase (EC 2.2.1.7)
649836025	Rumal_1982	transketolase central region
649836026	Rumal_1983	transketolase domain-containing protein
649836028	Rumal_1985	ribosomal large subunit pseudouridine synthase D (EC 5.4.99.-)
649836033	Rumal_1990	alanine racemase domain-containing protein
649836109	Rumal_2068	argininosuccinate synthase (EC 6.3.4.5)
649836111	Rumal_2070	argininosuccinate lyase (EC 4.3.2.1)
649836115	Rumal_2074	glutamate N-acetyltransferase (EC 2.3.1.35)
649836118	Rumal_2077	N-acetylglutamate kinase (EC 2.7.2.8)
649836124	Rumal_2083	ornithine carbamoyltransferase
649836163	Rumal_2125	1-deoxy-D-xylulose 5-phosphate reductoisomerase (EC 1.1.1.267)
649836165	Rumal_2127	Undecaprenyl pyrophosphate synthetase (EC 2.5.1.31)
649836166	Rumal_2128	ribosome recycling factor
649836167	Rumal_2129	uridylate kinase (EC 2.7.4.22)
649836172	Rumal_2134	ribosome-associated GTPase EngA
649836182	Rumal_2144	ABC transporter-like protein
649836209	Rumal_2173	winged helix family two component transcriptional regulator
649836214	Rumal_2178	carbohydrate ABC transporter ATP-binding protein, CUT1 family (TC 3.A.1.1.-)
649836226	Rumal_2190	ABC transporter-like protein
649836240	Rumal_2204	cysteinyl-tRNA synthetase (EC 6.1.1.16)
649836243	Rumal_2207	CDP-diacylglycerol/glycerol-3-phosphate 3-phosphatidyltransferase
649836244	Rumal_2208	SSU ribosomal protein S12P methylthiotransferase (EC 2.-.-.-)
649836247	Rumal_2211	recA protein
649836251	Rumal_2215	hypothetical protein
649836256	Rumal_2220	ribose-5-phosphate isomerase (EC 5.3.1.6)
649836260	Rumal_2224	Formate-tetrahydrofolate ligase (EC 6.3.4.3)
649836261	Rumal_2225	dihydrodipicolinate reductase (EC 1.3.1.26)
649836262	Rumal_2226	dihydrodipicolinate synthase (EC 4.2.1.52)
649836270	Rumal_2234	TrmA family RNA methyltransferase
649836272	Rumal_2236	peptidylprolyl isomerase
649836281	Rumal_2245	ABC transporter-like protein
649836323	Rumal_2288	ABC transporter-like protein
649836324	Rumal_2289	ABC transporter-like protein
649836325	Rumal_2290	polyphosphate kinase
649836361	Rumal_2331	DNA repair protein RadA
649836362	Rumal_2332	50S ribosomal protein L21
649836364	Rumal_2334	LSU ribosomal protein L27P
649836366	Rumal_2336	GTP-binding protein Obg/CgtA
649836368	Rumal_2338	hypothetical protein
649836400	Rumal_2370	phenylalanyl-tRNA synthetase beta subunit (EC 6.1.1.20)
649836401	Rumal_2371	phenylalanyl-tRNA synthetase, alpha subunit (EC 6.1.1.20)
649836410	Rumal_2380	carbamoyl-phosphate synthase large subunit
649836411	Rumal_2381	carbamoyl-phosphate synthase small subunit
649836416	Rumal_2386	DNA topoisomerase
649836430	Rumal_2400	ATP-dependent DNA helicase RecG (EC 3.6.1.-)
649836435	Rumal_2405	amino acid ABC transporter ATP-binding protein, PAAT family (TC 3.A.1.3.-)
649836447	Rumal_2417	FolC bifunctional protein
649836471	Rumal_2441	cystathionine gamma-lyase (EC 4.4.1.1)
649836490	Rumal_2460	ABC transporter-like protein
649836491	Rumal_2461	glutamate dehydrogenase (NADP(+))
649836500	Rumal_2466	Hsp33 protein
649836509	Rumal_2475	ribosome biogenesis GTP-binding protein YsxC
649836511	Rumal_2477	ATP-dependent proteinase. Serine peptidase. MEROPS family S16
649836520	Rumal_2486	6-phosphofructokinase (EC 2.7.1.11)
649836521	Rumal_2487	bacterial peptide chain release factor 2 (bRF-2)
649836592	Rumal_2557	phosphoglucosamine mutase (EC 5.4.2.10)
649836596	Rumal_2561	Holliday junction DNA helicase subunit RuvB
649836606	Rumal_2571	23S rRNA (pseudouridine1915-N3)-methyltransferase
649836609	Rumal_2574	50S ribosomal protein L1
649836610	Rumal_2575	LSU ribosomal protein L11P
649836611	Rumal_2576	transcription antitermination protein nusG
649836616	Rumal_2581	short-chain dehydrogenase/reductase SDR
649836626	Rumal_2591	O-acetylhomoserine sulfhydrylase (EC 2.5.1.49)
649836683	Rumal_2645	ABC transporter-like protein
649836699	Rumal_2661	polyribonucleotide nucleotidyltransferase
649836700	Rumal_2662	30S ribosomal protein S15
649836703	Rumal_2665	ATP-dependent Clp protease ATP-binding subunit ClpA (EC 3.4.21.92)
649836708	Rumal_2670	Cys/Met metabolism pyridoxal-phosphate-dependent protein
649836782	Rumal_2749	cell division ATP-binding protein FtsE
649836784	Rumal_2751	phosphotransferase system, phosphocarrier protein HPr
649836785	Rumal_2752	tRNA (Guanine37-N(1)-) methyltransferase (EC 2.1.1.31)
649836815	Rumal_2782	maltodextrin phosphorylase
649836830	Rumal_2797	ribosomal large subunit pseudouridine synthase B (EC 5.4.99.-)
649836855	Rumal_2821	hydrolase, TatD family
649836864	Rumal_2830	ABC transporter-like protein
649836903	Rumal_2872	dihydroorotase, multifunctional complex type
649836911	Rumal_2880	oxidoreductase FAD/NAD(P)-binding domain-containing protein
649836912	Rumal_2881	dihydroorotate dehydrogenase family protein
649836942	Rumal_2911	translation elongation factor Tu
649836943	Rumal_2912	translation elongation factor 2 (EF-2/EF-G)
649836945	Rumal_2914	SSU ribosomal protein S12P
649836950	Rumal_2919	DNA-directed RNA polymerase subunit beta (EC 2.7.7.6)
649836955	Rumal_2924	phosphoglucomutase/phosphomannomutase alpha/beta/alpha domain I
649836966	Rumal_2935	adenylosuccinate lyase
649836970	Rumal_2939	O-acetylhomoserine/O-acetylserine sulfhydrylase
649836982	Rumal_2950	glutamate-5-semialdehyde dehydrogenase (EC 1.2.1.41)
649837010	Rumal_2978	peptidyl-prolyl cis-trans isomerase cyclophilin type
649837011	Rumal_2979	peptidyl-prolyl cis-trans isomerase cyclophilin type
649837041	Rumal_3010	NusA antitermination factor
649837048	Rumal_3017	tRNA pseudouridine synthase B
649837056	Rumal_3025	tRNA-U20-dihydrouridine synthase
649837076	Rumal_3045	S-adenosyl-methyltransferase MraW
649837095	Rumal_3064	PSP1 domain-containing protein
649837100	Rumal_3069	methionine adenosyltransferase (EC 2.5.1.6)
649837107	Rumal_3073	50S ribosomal protein L20
649837110	Rumal_3076	DNA topoisomerase I (EC 5.99.1.2)
649837124	Rumal_3090	signal recognition particle-docking protein FtsY
649837145	Rumal_3111	aconitase (EC 4.2.1.3)
649837164	Rumal_3129	peptidyl-tRNA hydrolase
649837165	Rumal_3130	transcription-repair coupling factor
649837171	Rumal_3136	amino acid carrier protein
649837178	Rumal_3143	3-oxoacyl-[acyl-carrier-protein] reductase (EC 1.1.1.100)
649837179	Rumal_3144	3-oxoacyl-(acyl-carrier-protein) synthase 2
649837184	Rumal_3149	acetyl-CoA carboxylase carboxyltransferase subunit alpha
649837185	Rumal_3150	acetyl-CoA carboxylase, carboxyl transferase subunit alpha
649837192	Rumal_3157	homoserine dehydrogenase (EC 1.1.1.3)
649837220	Rumal_3187	ABC transporter-like protein
649837221	Rumal_3188	ABC transporter-like protein
649837240	Rumal_3207	5,10-methylenetetrahydrofolate dehydrogenase (NADP+) (EC 1.5.1.5)/methenyltetrahydrofolate cyclohydrolase (EC 3.5.4.9)
650638261	Rumal_0834	hypothetical protein
650638280	Rumal_1441	hypothetical protein
		= CAZyme as annotated in the CAZy database (cazy.org)

## Sheet: Table S4
Table S4. Pairwise digital DNA-DNA Hybridization (dDDH) values for genomes used in GBDP based on NCBI BLAST Settings
Query Genome	Subject Genome	Genome-to-Genome Distance	dDDH	CI.dDDH	Probability same species	Probability same subspecies
Ruminococcus_sp_YE71	Ruminococcus_sp_YE78	0.000408382	99.8	99.7-99.9	98.23	79.35		dDDH ≥ 70 indicates same species is likely
Ruminococcus_gnavus_ATCC_29149	Ruminococcus_gnavus_CC55_001C	0.00724201	94	92.1-95.5	96.92	70.68
Ruminococcus_lactaris_ATCC_29176	Ruminococcus_lactaris_CC59_002D	0.0086771	92.6	90.5-94.3	96.54	68.61
Ruminococcus_flavefaciens_007c	Ruminococcus_flavefaciens_17	0.0122757	88.9	86.3-91	95.38	63.1
Ruminococcus_albus_AD2013	Ruminococcus_albus_SY3	0.0204999	80.7	77.6-83.4	91.21	49.38
Ruminococcus_gnavus_AGR2154	Ruminococcus_gnavus_CC55_001C	0.0295185	72.4	69.2-75.3	82.99	34.52
Ruminococcus_gnavus_AGR2154	Ruminococcus_gnavus_ATCC_29149	0.0325979	69.8	66.6-72.8	79.04	29.94
Ruminococcus_flavefaciens_MA2007	Ruminococcus_flavefaciens_YL228	0.0518941	56.1	53.2-58.9	42.9	10.28
Blautia_hansenii_DSM_20583	Faecalibacterium_prausnitzii_L2_6	0.0692647	46.9	44.3-49.6	14.95	3.38
Ruminococcus_albus_AR67	Ruminococcus_albus_KH2T6	0.0737275	45	42.3-47.6	10.8	2.52
Roseburia_intestinalis_L1-82	Ruminococcus_bromii_L2-63	0.0905854	38.6	36-41.2	2.87	0.81
Roseburia_intestinalis_L1-82	Ruminococcus_bicirculans	0.0932824	37.7	35.2-40.3	2.31	0.68
Blautia_hansenii_DSM_20583	Subdoligranulum_variabile_DSM_15176	0.0962305	36.8	34.3-39.4	1.81	0.55
Blautia_obeum_ATCC_29174	Clostridium_leptum_DSM_753	0.0966333	36.7	34.1-39.3	1.75	0.54
Blautia_hansenii_DSM_20583	Clostridium_leptum_DSM_753	0.0980392	36.2	33.7-38.8	1.56	0.49
Faecalibacterium_prausnitzii_L2_6	Ruminococcus_torques_L2-14	0.0982913	36.2	33.6-38.8	1.53	0.48
Ruminococcus_flavefaciens_YL228	Ruminococcus_torques_ATCC_27756	0.0989847	36	33.4-38.6	1.44	0.46
Ruminococcus_flavefaciens_ND2009	Ruminococcus_flavefaciens_SAb67	0.0990024	36	33.4-38.6	1.44	0.46
Ruminococcus_bromii_L2-63	Ruminococcus_gnavus_CC55_001C	0.0989938	36	33.4-38.6	1.44	0.46
Faecalibacterium_prausnitzii_L2_6	Ruminococcus_gauvreauii_DSM_19829	0.100499	35.5	33-38.1	1.27	0.41
Ruminococcus_bicirculans	Ruminococcus_sp_5_1_39BFAA	0.100733	35.4	32.9-38	1.25	0.41
Ruminococcus_flavefaciens_ATCC_19208	Ruminococcus_flavefaciens_YAD2003	0.102715	34.9	32.4-37.5	1.06	0.36
Blautia_hansenii_DSM_20583	Ruminococcus_gnavus_ATCC_29149	0.103011	34.8	32.3-37.4	1.04	0.35
Clostridium_leptum_DSM_753	Roseburia_intestinalis_L1-82	0.104316	34.4	31.9-37	0.93	0.32
Clostridium_methylpentosum_DSM_5476	Ruminococcus_gauvreauii_DSM_19829	0.104337	34.4	31.9-37	0.93	0.32
Ruminococcus_gnavus_ATCC_29149	Subdoligranulum_variabile_DSM_15176	0.105352	34.1	31.6-36.7	0.85	0.3
Faecalibacterium_prausnitzii_L2_6	Ruminococcus_gnavus_ATCC_29149	0.105469	34.1	31.6-36.7	0.84	0.3
Ruminococcus_sp_5_1_39BFAA	Ruminococcus_sp_JC304	0.106339	33.9	31.4-36.5	0.79	0.28
Clostridium_leptum_DSM_753	Ruminococcus_sp_JC304	0.106809	33.8	31.3-36.4	0.76	0.27
Coprococcus_eutactus_ATCC_27759	Ruminococcus_bromii_L2-63	0.108255	33.4	30.9-36	0.67	0.24
Ruminococcus_albus_7	Ruminococcus_albus_AD2013	0.10929	33.1	30.6-35.7	0.62	0.23
Clostridium_leptum_DSM_753	Ruminococcus_gnavus_ATCC_29149	0.109649	33	30.5-35.6	0.6	0.22
Ruminococcus_bromii_L2-63	Ruminococcus_sp_5_1_39BFAA	0.110516	32.8	30.3-35.4	0.56	0.21
Ruminococcus_albus_AD2013	Ruminococcus_albus_KH2T6	0.11032	32.8	30.3-35.4	0.56	0.21
Ruminococcus_albus_AD2013	Ruminococcus_albus_AR67	0.111087	32.6	30.2-35.2	0.53	0.2
Ruminococcus_albus_KH2T6	Ruminococcus_albus_SY3	0.111584	32.5	30-35.1	0.51	0.19
Blautia_obeum_A2_162	Faecalibacterium_prausnitzii_L2_6	0.111954	32.4	29.9-35	0.49	0.19
Blautia_obeum_A2_162	Subdoligranulum_variabile_DSM_15176	0.113021	32.2	29.7-34.8	0.45	0.18
Ruminococcus_albus_AR67	Ruminococcus_albus_SY3	0.113097	32.1	29.7-34.7	0.45	0.18
Ruminococcus_gnavus_CC55_001C	Subdoligranulum_variabile_DSM_15176	0.114112	31.9	29.4-34.5	0.41	0.16
Faecalibacterium_prausnitzii_L2_6	Ruminococcus_bromii_L2-63	0.113998	31.9	29.4-34.5	0.42	0.17
Clostridium_leptum_DSM_753	Ruminococcus_lactaris_CC59_002D	0.114355	31.8	29.4-34.4	0.4	0.16
Roseburia_intestinalis_L1-82	Ruminococcus_callidus_ATCC_27760	0.115843	31.5	29-34.1	0.36	0.15
Ruminococcus_albus_7	Ruminococcus_albus_SY3	0.117435	31.1	28.6-33.7	0.31	0.13
Faecalibacterium_prausnitzii_L2_6	Ruminococcus_torques_ATCC_27756	0.117884	31	28.5-33.6	0.3	0.13
Ruminococcus_flavefaciens_MC2020	Ruminococcus_flavefaciens_YRD2003	0.118774	30.8	28.3-33.4	0.28	0.12
Blautia_schinkii_DSM_10518	Clostridium_methylpentosum_DSM_5476	0.119382	30.7	28.2-33.3	0.27	0.11
Coprococcus_eutactus_ATCC_27759	Ruminococcus_gnavus_CC55_001C	0.119634	30.6	28.1-33.2	0.26	0.11
Ruminococcus_flavefaciens_AE3010	Ruminococcus_flavefaciens_MA2007	0.120695	30.4	27.9-33	0.24	0.1
Ruminococcus_torques_L2-14	Subdoligranulum_variabile_DSM_15176	0.120718	30.4	27.9-33	0.24	0.1
Ruminococcus_flavefaciens_AE3010	Ruminococcus_flavefaciens_YL228	0.121146	30.3	27.8-32.9	0.23	0.1
Faecalibacterium_prausnitzii_L2_6	Roseburia_intestinalis_L1-82	0.122558	30	27.5-32.5	0.2	0.09
Blautia_obeum_A2_162	Ruminococcus_callidus_ATCC_27760	0.122279	30	27.5-32.6	0.21	0.09
Clostridium_leptum_DSM_753	Ruminococcus_torques_L2-14	0.122253	30	27.6-32.6	0.21	0.09
Ruminococcus_flavefaciens_Y1	Ruminococcus_flavefaciens_YAD2003	0.123039	29.9	27.4-32.4	0.2	0.09
Roseburia_intestinalis_L1-82	Ruminococcus_sp_5_1_39BFAA	0.123598	29.7	27.3-32.3	0.19	0.09
Eubacterium_contortum_2789STDY5834876	Ruminococcus_bromii_L2-63	0.123674	29.7	27.2-32.3	0.19	0.09
Ruminococcus_bicirculans	Ruminococcus_bromii_L2-63	0.12389	29.7	27.2-32.3	0.18	0.08
Faecalibacterium_prausnitzii_L2_6	Ruminococcus_sp_5_1_39BFAA	0.125795	29.3	26.8-31.9	0.16	0.07
Ruminococcus_bromii_L2-63	Subdoligranulum_variabile_DSM_15176	0.125586	29.3	26.8-31.9	0.16	0.07
Eubacterium_acidaminophilum	Ruminococcus_flavefaciens_YRD2003	0.126105	29.2	26.7-31.8	0.15	0.07
Clostridium_methylpentosum_DSM_5476	Faecalibacterium_prausnitzii_L2_6	0.126316	29.2	26.7-31.7	0.15	0.07
Blautia_hansenii_DSM_20583	Ruminococcus_callidus_ATCC_27760	0.126729	29.1	26.6-31.7	0.14	0.07
Blautia_schinkii_DSM_10518	Clostridium_leptum_DSM_753	0.127239	29	26.5-31.6	0.14	0.07
Ruminococcus_flavefaciens_ATCC_19208	Ruminococcus_flavefaciens_Y1	0.127269	29	26.5-31.5	0.14	0.07
Clostridium_leptum_DSM_753	Eubacterium_contortum_2789STDY5834876	0.126915	29	26.6-31.6	0.14	0.07
Blautia_obeum_ATCC_29174	Ruminococcus_callidus_ATCC_27760	0.12768	28.9	26.4-31.5	0.13	0.06
Faecalibacterium_prausnitzii_L2_6	Ruminococcus_gnavus_CC55_001C	0.127692	28.9	26.4-31.5	0.13	0.06
Eubacterium_acidaminophilum	Roseburia_intestinalis_L1-82	0.128267	28.8	26.3-31.3	0.13	0.06
Ruminococcus_gauvreauii_DSM_19829	Subdoligranulum_variabile_DSM_15176	0.128258	28.8	26.3-31.3	0.13	0.06
Blautia_hydrogenotrophica_DSM_10507	Faecalibacterium_prausnitzii_L2_6	0.128031	28.8	26.3-31.4	0.13	0.06
Clostridium_leptum_DSM_753	Coprococcus_eutactus_ATCC_27759	0.128461	28.7	26.3-31.3	0.12	0.06
Ruminococcus_sp_JC304	Subdoligranulum_variabile_DSM_15176	0.128558	28.7	26.2-31.3	0.12	0.06
Eubacterium_acidaminophilum	Ruminococcus_flavefaciens_MC2020	0.128586	28.7	26.2-31.3	0.12	0.06
Blautia_hydrogenotrophica_DSM_10507	Subdoligranulum_variabile_DSM_15176	0.129124	28.6	26.1-31.2	0.12	0.06
Ruminococcus_sp_HUN007	Subdoligranulum_variabile_DSM_15176	0.130207	28.4	25.9-31	0.11	0.05
Blautia_hansenii_DSM_20583	Eubacterium_acidaminophilum	0.130771	28.3	25.8-30.8	0.1	0.05
Eubacterium_contortum_2789STDY5834876	Faecalibacterium_prausnitzii_L2_6	0.130453	28.3	25.9-30.9	0.11	0.05
Blautia_obeum_ATCC_29174	Faecalibacterium_prausnitzii_L2_6	0.131142	28.2	25.7-30.8	0.1	0.05
Clostridium_methylpentosum_DSM_5476	Coprococcus_eutactus_ATCC_27759	0.131709	28.1	25.6-30.7	0.09	0.05
Clostridium_leptum_DSM_753	Ruminococcus_sp_HUN007	0.131523	28.1	25.7-30.7	0.1	0.05
Ruminococcus_albus_7	Ruminococcus_albus_AR67	0.131428	28.1	25.7-30.7	0.1	0.05
Faecalibacterium_prausnitzii_L2_6	Ruminococcus_sp_JC304	0.131419	28.1	25.7-30.7	0.1	0.05
Blautia_obeum_A2_162	Blautia_obeum_ATCC_29174	0.132087	28	25.5-30.6	0.09	0.05
Roseburia_intestinalis_L1-82	Subdoligranulum_variabile_DSM_15176	0.132689	27.9	25.4-30.5	0.09	0.05
Ruminococcus_callidus_ATCC_27760	Ruminococcus_gnavus_ATCC_29149	0.132716	27.9	25.4-30.5	0.09	0.05
Clostridium_sporosphaeroides_DSM_1294	Roseburia_intestinalis_L1-82	0.133119	27.8	25.3-30.4	0.08	0.04
Coprococcus_eutactus_ATCC_27759	Faecalibacterium_prausnitzii_L2_6	0.132858	27.8	25.4-30.4	0.09	0.05
Blautia_hansenii_DSM_20583	Ruminococcus_bromii_L2-63	0.134164	27.6	25.2-30.2	0.08	0.04
Blautia_hansenii_DSM_20583	Ruminococcus_sp_YE71	0.134129	27.6	25.2-30.2	0.08	0.04
Faecalibacterium_prausnitzii_L2_6	Ruminococcus_lactaris_CC59_002D	0.133924	27.6	25.2-30.2	0.08	0.04
Coprococcus_eutactus_ATCC_27759	Ruminococcus_lactaris_CC59_002D	0.134606	27.5	25.1-30.1	0.07	0.04
Eubacterium_acidaminophilum	Ruminococcus_callidus_ATCC_27760	0.134695	27.5	25.1-30.1	0.07	0.04
Ruminococcus_bromii_L2-63	Ruminococcus_torques_L2-14	0.13478	27.5	25-30.1	0.07	0.04
Blautia_schinkii_DSM_10518	Faecalibacterium_prausnitzii_L2_6	0.134989	27.4	25-30	0.07	0.04
Ruminococcus_albus_8	Ruminococcus_flavefaciens_FD-1	0.135425	27.4	24.9-29.9	0.07	0.04
Ruminococcus_bicirculans	Subdoligranulum_variabile_DSM_15176	0.135121	27.4	25-30	0.07	0.04
Blautia_obeum_A2_162	Clostridium_leptum_DSM_753	0.134957	27.4	25-30	0.07	0.04
Clostridium_leptum_DSM_753	Faecalibacterium_prausnitzii_L2_6	0.135088	27.4	25-30	0.07	0.04
Blautia_hansenii_DSM_20583	Ruminococcus_sp_YE78	0.135025	27.4	25-30	0.07	0.04
Blautia_schinkii_DSM_10518	Eubacterium_acidaminophilum	0.135993	27.3	24.8-29.8	0.07	0.04
Eubacterium_acidaminophilum	Ruminococcus_flavefaciens_FD-1	0.135864	27.3	24.8-29.9	0.07	0.04
Blautia_obeum_A2_162	Coprococcus_eutactus_ATCC_27759	0.13548	27.3	24.9-29.9	0.07	0.04
Ruminococcus_albus_7	Ruminococcus_albus_KH2T6	0.135543	27.3	24.9-29.9	0.07	0.04
Ruminococcus_callidus_ATCC_27760	Ruminococcus_sp_SR15	0.135615	27.3	24.9-29.9	0.07	0.04
Blautia_schinkii_DSM_10518	Coprococcus_eutactus_ATCC_27759	0.136473	27.2	24.7-29.7	0.06	0.04
Clostridium_methylpentosum_DSM_5476	Roseburia_intestinalis_L1-82	0.136127	27.2	24.8-29.8	0.07	0.04
Coprococcus_eutactus_ATCC_27759	Ruminococcus_torques_ATCC_27756	0.136247	27.2	24.8-29.8	0.06	0.04
Blautia_obeum_ATCC_29174	Subdoligranulum_variabile_DSM_15176	0.13612	27.2	24.8-29.8	0.07	0.04
Ruminococcus_callidus_ATCC_27760	Ruminococcus_torques_L2-14	0.136064	27.2	24.8-29.8	0.07	0.04
Blautia_schinkii_DSM_10518	Ruminococcus_albus_8	0.136816	27.1	24.7-29.7	0.06	0.03
Clostridium_methylpentosum_DSM_5476	Subdoligranulum_variabile_DSM_15176	0.137029	27.1	24.6-29.6	0.06	0.03
Ruminococcus_flavefaciens_MC2020	Ruminococcus_torques_ATCC_27756	0.136843	27.1	24.7-29.7	0.06	0.03
Ruminococcus_sp_HUN007	Ruminococcus_torques_ATCC_27756	0.136871	27.1	24.7-29.7	0.06	0.03
Faecalibacterium_prausnitzii_L2_6	Ruminococcus_lactaris_ATCC_29176	0.136888	27.1	24.6-29.7	0.06	0.03
Clostridium_sporosphaeroides_DSM_1294	Ruminococcus_sp_HUN007	0.137398	27	24.6-29.6	0.06	0.03
Ruminococcus_albus_8	Subdoligranulum_variabile_DSM_15176	0.137112	27	24.6-29.6	0.06	0.03
Ruminococcus_albus_8	Ruminococcus_gauvreauii_DSM_19829	0.137301	27	24.6-29.6	0.06	0.03
Blautia_hydrogenotrophica_DSM_10507	Ruminococcus_albus_8	0.137354	27	24.6-29.6	0.06	0.03
Eubacterium_acidaminophilum	Ruminococcus_flavefaciens_Y1	0.137474	27	24.5-29.6	0.06	0.03
Clostridium_methylpentosum_DSM_5476	Eubacterium_contortum_2789STDY5834876	0.137253	27	24.6-29.6	0.06	0.03
Eubacterium_acidaminophilum	Ruminococcus_sp_HUN007	0.1371	27	24.6-29.6	0.06	0.03
Ruminococcus_sp_5_1_39BFAA	Subdoligranulum_variabile_DSM_15176	0.138163	26.9	24.4-29.4	0.06	0.03
Ruminococcus_sp_YE71	Ruminococcus_torques_ATCC_27756	0.138078	26.9	24.4-29.5	0.06	0.03
Clostridium_leptum_DSM_753	Ruminococcus_callidus_ATCC_27760	0.137697	26.9	24.5-29.5	0.06	0.03
Ruminococcus_callidus_ATCC_27760	Ruminococcus_gnavus_CC55_001C	0.137948	26.9	24.5-29.5	0.06	0.03
Blautia_schinkii_DSM_10518	Ruminococcus_bromii_L2-63	0.138567	26.8	24.3-29.4	0.05	0.03
Ruminococcus_flavefaciens_FD-1	Ruminococcus_sp_YE78	0.138664	26.8	24.3-29.3	0.05	0.03
Eubacterium_acidaminophilum	Ruminococcus_gauvreauii_DSM_19829	0.138339	26.8	24.4-29.4	0.05	0.03
Blautia_hansenii_DSM_20583	Ruminococcus_flavefaciens_ND2009	0.138612	26.8	24.3-29.4	0.05	0.03
Eubacterium_acidaminophilum	Ruminococcus_flavefaciens_ND2009	0.138208	26.8	24.4-29.4	0.06	0.03
Clostridium_leptum_DSM_753	Ruminococcus_bicirculans	0.138503	26.8	24.4-29.4	0.05	0.03
Clostridium_methylpentosum_DSM_5476	Ruminococcus_lactaris_CC59_002D	0.138495	26.8	24.4-29.4	0.05	0.03
Clostridium_leptum_DSM_753	Ruminococcus_sp_5_1_39BFAA	0.138779	26.7	24.3-29.3	0.05	0.03
Ruminococcus_sp_18P13	Ruminococcus_torques_ATCC_27756	0.139142	26.7	24.2-29.3	0.05	0.03
Ruminococcus_torques_ATCC_27756	Subdoligranulum_variabile_DSM_15176	0.139082	26.7	24.3-29.3	0.05	0.03
Ruminococcus_callidus_ATCC_27760	Subdoligranulum_variabile_DSM_15176	0.139006	26.7	24.3-29.3	0.05	0.03
Ruminococcus_sp_YE78	Ruminococcus_torques_ATCC_27756	0.139168	26.7	24.2-29.3	0.05	0.03
Eubacterium_acidaminophilum	Ruminococcus_torques_ATCC_27756	0.138832	26.7	24.3-29.3	0.05	0.03
Clostridium_leptum_DSM_753	Ruminococcus_albus_7	0.139114	26.7	24.3-29.3	0.05	0.03
Clostridium_leptum_DSM_753	Ruminococcus_albus_AD2013	0.138812	26.7	24.3-29.3	0.05	0.03
Eubacterium_acidaminophilum	Ruminococcus_flavefaciens_MA2007	0.138806	26.7	24.3-29.3	0.05	0.03
Eubacterium_acidaminophilum	Faecalibacterium_prausnitzii_L2_6	0.13895	26.7	24.3-29.3	0.05	0.03
Blautia_obeum_ATCC_29174	Clostridium_methylpentosum_DSM_5476	0.138779	26.7	24.3-29.3	0.05	0.03
Blautia_hansenii_DSM_20583	Clostridium_sporosphaeroides_DSM_1294	0.139611	26.6	24.2-29.2	0.05	0.03
Blautia_producta_ATCC_27340	Eubacterium_contortum_2789STDY5834876	0.13948	26.6	24.2-29.2	0.05	0.03
Ruminococcus_flavefaciens_FD-1	Ruminococcus_sp_NK3A76	0.139542	26.6	24.2-29.2	0.05	0.03
Blautia_obeum_ATCC_29174	Ruminococcus_torques_ATCC_27756	0.139743	26.6	24.1-29.2	0.05	0.03
Clostridium_leptum_DSM_753	Ruminococcus_sp_NK3A76	0.139572	26.6	24.2-29.2	0.05	0.03
Faecalibacterium_prausnitzii_L2_6	Ruminococcus_callidus_ATCC_27760	0.13967	26.6	24.2-29.2	0.05	0.03
Blautia_obeum_ATCC_29174	Ruminococcus_bromii_L2-63	0.13967	26.6	24.2-29.2	0.05	0.03
Blautia_obeum_A2_162	Roseburia_intestinalis_L1-82	0.140402	26.5	24-29	0.05	0.03
Blautia_obeum_ATCC_29174	Roseburia_intestinalis_L1-82	0.139987	26.5	24.1-29.1	0.05	0.03
Eubacterium_acidaminophilum	Ruminococcus_flavefaciens_AE3010	0.140145	26.5	24.1-29.1	0.05	0.03
Ruminococcus_bromii_YE282	Subdoligranulum_variabile_DSM_15176	0.13996	26.5	24.1-29.1	0.05	0.03
Ruminococcus_gauvreauii_DSM_19829	Ruminococcus_sp_YE78	0.139884	26.5	24.1-29.1	0.05	0.03
Eubacterium_acidaminophilum	Ruminococcus_flavefaciens_17	0.140058	26.5	24.1-29.1	0.05	0.03
Eubacterium_acidaminophilum	Ruminococcus_flavefaciens_YL228	0.140442	26.4	24-29	0.05	0.03
Clostridium_sporosphaeroides_DSM_1294	Ruminococcus_bicirculans	0.140625	26.4	24-29	0.05	0.03
Roseburia_intestinalis_L1-82	Ruminococcus_torques_L2-14	0.140688	26.4	24-29	0.04	0.03
Ruminococcus_flavefaciens_FD-1	Ruminococcus_torques_ATCC_27756	0.140517	26.4	24-29	0.05	0.03
Clostridium_methylpentosum_DSM_5476	Ruminococcus_gnavus_ATCC_29149	0.140535	26.4	24-29	0.05	0.03
Blautia_obeum_ATCC_29174	Ruminococcus_sp_SR15	0.140697	26.4	24-29	0.04	0.03
Ruminococcus_flavefaciens_AE3010	Subdoligranulum_variabile_DSM_15176	0.141454	26.3	23.8-28.8	0.04	0.03
Ruminococcus_lactaris_ATCC_29176	Subdoligranulum_variabile_DSM_15176	0.141307	26.3	23.9-28.9	0.04	0.03
Ruminococcus_gauvreauii_DSM_19829	Ruminococcus_sp_YE71	0.141521	26.3	23.8-28.8	0.04	0.03
Clostridium_methylpentosum_DSM_5476	Ruminococcus_bicirculans	0.141252	26.3	23.9-28.9	0.04	0.03
Clostridium_methylpentosum_DSM_5476	Ruminococcus_sp_HUN007	0.141246	26.3	23.9-28.9	0.04	0.03
Clostridium_leptum_DSM_753	Ruminococcus_flavefaciens_AE3010	0.142124	26.2	23.7-28.7	0.04	0.02
Ruminococcus_flavefaciens_AE3010	Ruminococcus_flavefaciens_ATCC_19208	0.141952	26.2	23.8-28.8	0.04	0.02
Ruminococcus_flavefaciens_ATCC_19208	Subdoligranulum_variabile_DSM_15176	0.141713	26.2	23.8-28.8	0.04	0.02
Blautia_obeum_A2_162	Ruminococcus_bromii_L2-63	0.141764	26.2	23.8-28.8	0.04	0.02
Ruminococcus_bromii_L2-63	Ruminococcus_gnavus_ATCC_29149	0.142104	26.2	23.7-28.7	0.04	0.02
Ruminococcus_flavefaciens_YRD2003	Ruminococcus_torques_ATCC_27756	0.141909	26.2	23.8-28.8	0.04	0.02
Ruminococcus_flavefaciens_YRD2003	Ruminococcus_sp_YE78	0.142056	26.2	23.7-28.7	0.04	0.02
Eubacterium_acidaminophilum	Ruminococcus_flavefaciens_ATCC_19208	0.141723	26.2	23.8-28.8	0.04	0.02
Eubacterium_acidaminophilum	Ruminococcus_flavefaciens_YAD2003	0.142259	26.1	23.7-28.7	0.04	0.02
Coprococcus_eutactus_ATCC_27759	Eubacterium_acidaminophilum	0.142505	26.1	23.7-28.7	0.04	0.02
Faecalibacterium_prausnitzii_L2_6	Subdoligranulum_variabile_DSM_15176	0.142243	26.1	23.7-28.7	0.04	0.02
Ruminococcus_flavefaciens_XPD3002	Ruminococcus_torques_ATCC_27756	0.142402	26.1	23.7-28.7	0.04	0.02
Blautia_hansenii_DSM_20583	Ruminococcus_flavefaciens_YRD2003	0.142192	26.1	23.7-28.7	0.04	0.02
Eubacterium_acidaminophilum	Ruminococcus_flavefaciens_007c	0.142519	26.1	23.7-28.7	0.04	0.02
Ruminococcus_callidus_ATCC_27760	Ruminococcus_sp_NK3A76	0.142551	26.1	23.7-28.7	0.04	0.02
Ruminococcus_bromii_L2-63	Ruminococcus_callidus_ATCC_27760	0.142262	26.1	23.7-28.7	0.04	0.02
Eubacterium_acidaminophilum	Ruminococcus_gnavus_CC55_001C	0.142665	26.1	23.6-28.6	0.04	0.02
Roseburia_intestinalis_L1-82	Ruminococcus_flavefaciens_YL228	0.14308	26	23.6-28.6	0.04	0.02
Ruminococcus_callidus_ATCC_27760	Ruminococcus_sp_5_1_39BFAA	0.14273	26	23.6-28.6	0.04	0.02
Ruminococcus_flavefaciens_YAD2003	Subdoligranulum_variabile_DSM_15176	0.143184	26	23.5-28.5	0.04	0.02
Ruminococcus_gnavus_AGR2154	Subdoligranulum_variabile_DSM_15176	0.142912	26	23.6-28.6	0.04	0.02
Eubacterium_acidaminophilum	Ruminococcus_flavefaciens_SAb67	0.143248	26	23.5-28.5	0.04	0.02
Ruminococcus_flavefaciens_MA2007	Ruminococcus_flavefaciens_Y1	0.142795	26	23.6-28.6	0.04	0.02
Clostridium_methylpentosum_DSM_5476	Ruminococcus_torques_ATCC_27756	0.142937	26	23.6-28.6	0.04	0.02
Eubacterium_acidaminophilum	Ruminococcus_sp_YE71	0.14304	26	23.6-28.6	0.04	0.02
Ruminococcus_bicirculans	Ruminococcus_sp_18P13	0.143308	25.9	23.5-28.5	0.04	0.02
Coprococcus_eutactus_ATCC_27759	Roseburia_intestinalis_L1-82	0.143667	25.9	23.5-28.5	0.03	0.02
Ruminococcus_flavefaciens_AE3010	Ruminococcus_flavefaciens_YAD2003	0.14388	25.9	23.4-28.4	0.03	0.02
Blautia_hansenii_DSM_20583	Ruminococcus_flavefaciens_AE3010	0.143447	25.9	23.5-28.5	0.04	0.02
Blautia_hansenii_DSM_20583	Ruminococcus_flavefaciens_SAb67	0.1438	25.9	23.4-28.4	0.03	0.02
Ruminococcus_flavefaciens_ND2009	Ruminococcus_torques_ATCC_27756	0.143388	25.9	23.5-28.5	0.04	0.02
Ruminococcus_callidus_ATCC_27760	Ruminococcus_torques_ATCC_27756	0.143685	25.9	23.5-28.5	0.03	0.02
Blautia_hansenii_DSM_20583	Ruminococcus_sp_HUN007	0.14375	25.9	23.5-28.5	0.03	0.02
Eubacterium_acidaminophilum	Ruminococcus_albus_7	0.14382	25.9	23.4-28.4	0.03	0.02
Eubacterium_acidaminophilum	Ruminococcus_sp_JC304	0.143606	25.9	23.5-28.5	0.04	0.02
Ruminococcus_bicirculans	Ruminococcus_callidus_ATCC_27760	0.14343	25.9	23.5-28.5	0.04	0.02
Eubacterium_acidaminophilum	Ruminococcus_flavefaciens_XPD3002	0.143515	25.9	23.5-28.5	0.04	0.02
Clostridium_methylpentosum_DSM_5476	Eubacterium_acidaminophilum	0.143578	25.9	23.5-28.5	0.04	0.02
Blautia_schinkii_DSM_10518	Ruminococcus_gauvreauii_DSM_19829	0.144308	25.8	23.4-28.4	0.03	0.02
Ruminococcus_flavefaciens_Y1	Ruminococcus_flavefaciens_YL228	0.143977	25.8	23.4-28.4	0.03	0.02
Clostridium_sporosphaeroides_DSM_1294	Coprococcus_eutactus_ATCC_27759	0.143925	25.8	23.4-28.4	0.03	0.02
Blautia_hansenii_DSM_20583	Ruminococcus_sp_18P13	0.144222	25.8	23.4-28.4	0.03	0.02
Eubacterium_acidaminophilum	Ruminococcus_sp_18P13	0.144334	25.8	23.4-28.4	0.03	0.02
Clostridium_leptum_DSM_753	Subdoligranulum_variabile_DSM_15176	0.143898	25.8	23.4-28.4	0.03	0.02
Ruminococcus_sp_NK3A76	Subdoligranulum_variabile_DSM_15176	0.144379	25.8	23.3-28.3	0.03	0.02
Eubacterium_acidaminophilum	Subdoligranulum_variabile_DSM_15176	0.14429	25.8	23.4-28.4	0.03	0.02
Clostridium_methylpentosum_DSM_5476	Ruminococcus_albus_8	0.144335	25.8	23.4-28.4	0.03	0.02
Blautia_obeum_A2_162	Eubacterium_acidaminophilum	0.14408	25.8	23.4-28.4	0.03	0.02
Blautia_hansenii_DSM_20583	Ruminococcus_flavefaciens_007c	0.144278	25.8	23.4-28.4	0.03	0.02
Blautia_hansenii_DSM_20583	Ruminococcus_flavefaciens_17	0.144356	25.8	23.4-28.3	0.03	0.02
Clostridium_methylpentosum_DSM_5476	Ruminococcus_albus_7	0.144289	25.8	23.4-28.4	0.03	0.02
Blautia_obeum_ATCC_29174	Ruminococcus_lactaris_CC59_002D	0.144016	25.8	23.4-28.4	0.03	0.02
Eubacterium_acidaminophilum	Ruminococcus_sp_YE78	0.144258	25.8	23.4-28.4	0.03	0.02
Blautia_schinkii_DSM_10518	Subdoligranulum_variabile_DSM_15176	0.145057	25.7	23.2-28.2	0.03	0.02
Clostridium_sporosphaeroides_DSM_1294	Ruminococcus_albus_8	0.144574	25.7	23.3-28.3	0.03	0.02
Blautia_obeum_A2_162	Clostridium_sporosphaeroides_DSM_1294	0.144712	25.7	23.3-28.3	0.03	0.02
Clostridium_sporosphaeroides_DSM_1294	Ruminococcus_albus_7	0.144582	25.7	23.3-28.3	0.03	0.02
Blautia_producta_ATCC_27340	Ruminococcus_gnavus_AGR2154	0.144945	25.7	23.3-28.2	0.03	0.02
Ruminococcus_flavefaciens_FD-1	Subdoligranulum_variabile_DSM_15176	0.144574	25.7	23.3-28.3	0.03	0.02
Blautia_hansenii_DSM_20583	Ruminococcus_flavefaciens_FD-1	0.145024	25.7	23.2-28.2	0.03	0.02
Blautia_hansenii_DSM_20583	Coprococcus_eutactus_ATCC_27759	0.144506	25.7	23.3-28.3	0.03	0.02
Blautia_obeum_ATCC_29174	Coprococcus_eutactus_ATCC_27759	0.144655	25.7	23.3-28.3	0.03	0.02
Faecalibacterium_prausnitzii_L2_6	Ruminococcus_albus_8	0.145018	25.7	23.2-28.2	0.03	0.02
Eubacterium_acidaminophilum	Ruminococcus_gnavus_AGR2154	0.145057	25.7	23.2-28.2	0.03	0.02
Blautia_hansenii_DSM_20583	Ruminococcus_flavefaciens_MC2020	0.144936	25.7	23.3-28.3	0.03	0.02
Blautia_obeum_ATCC_29174	Eubacterium_acidaminophilum	0.144599	25.7	23.3-28.3	0.03	0.02
Blautia_schinkii_DSM_10518	Ruminococcus_sp_YE78	0.145596	25.6	23.1-28.1	0.03	0.02
Clostridium_sporosphaeroides_DSM_1294	Ruminococcus_sp_NK3A76	0.145564	25.6	23.2-28.1	0.03	0.02
Clostridium_sporosphaeroides_DSM_1294	Ruminococcus_sp_SR15	0.145583	25.6	23.1-28.1	0.03	0.02
Blautia_producta_ATCC_27340	Eubacterium_acidaminophilum	0.145662	25.6	23.1-28.1	0.03	0.02
Roseburia_intestinalis_L1-82	Ruminococcus_gnavus_ATCC_29149	0.145519	25.6	23.2-28.2	0.03	0.02
Roseburia_intestinalis_L1-82	Ruminococcus_sp_HUN007	0.14525	25.6	23.2-28.2	0.03	0.02
Ruminococcus_flavefaciens_AE3010	Ruminococcus_torques_ATCC_27756	0.145101	25.6	23.2-28.2	0.03	0.02
Ruminococcus_flavefaciens_17	Ruminococcus_flavefaciens_AE3010	0.145661	25.6	23.1-28.1	0.03	0.02
Ruminococcus_flavefaciens_Y1	Subdoligranulum_variabile_DSM_15176	0.145158	25.6	23.2-28.2	0.03	0.02
Ruminococcus_flavefaciens_17	Subdoligranulum_variabile_DSM_15176	0.145557	25.6	23.2-28.1	0.03	0.02
Ruminococcus_sp_YE78	Subdoligranulum_variabile_DSM_15176	0.145481	25.6	23.2-28.2	0.03	0.02
Eubacterium_acidaminophilum	Ruminococcus_bromii_YE282	0.145484	25.6	23.2-28.2	0.03	0.02
Marvinbryantia_formatexigens_DSM_14469	Ruminococcus_flavefaciens_17	0.145304	25.6	23.2-28.2	0.03	0.02
Eubacterium_acidaminophilum	Marvinbryantia_formatexigens_DSM_14469	0.145431	25.6	23.2-28.2	0.03	0.02
Marvinbryantia_formatexigens_DSM_14469	Ruminococcus_sp_HUN007	0.145448	25.6	23.2-28.2	0.03	0.02
Eubacterium_acidaminophilum	Ruminococcus_gnavus_ATCC_29149	0.145575	25.6	23.2-28.1	0.03	0.02
Blautia_obeum_ATCC_29174	Ruminococcus_gnavus_ATCC_29149	0.145104	25.6	23.2-28.2	0.03	0.02
Blautia_hydrogenotrophica_DSM_10507	Ruminococcus_sp_HUN007	0.145506	25.6	23.2-28.2	0.03	0.02
Clostridium_leptum_DSM_753	Ruminococcus_bromii_L2-63	0.145529	25.6	23.2-28.2	0.03	0.02
Eubacterium_acidaminophilum	Eubacterium_contortum_2789STDY5834876	0.145646	25.6	23.1-28.1	0.03	0.02
Ruminococcus_flavefaciens_YAD2003	Ruminococcus_flavefaciens_YL228	0.146133	25.5	23.1-28.1	0.03	0.02
Blautia_obeum_ATCC_29174	Clostridium_sporosphaeroides_DSM_1294	0.145827	25.5	23.1-28.1	0.03	0.02
Coprococcus_eutactus_ATCC_27759	Ruminococcus_sp_5_1_39BFAA	0.14616	25.5	23.1-28	0.03	0.02
Eubacterium_acidaminophilum	Ruminococcus_sp_5_1_39BFAA	0.146163	25.5	23.1-28	0.03	0.02
Ruminococcus_gnavus_AGR2154	Ruminococcus_sp_18P13	0.145831	25.5	23.1-28.1	0.03	0.02
Ruminococcus_flavefaciens_AE3010	Ruminococcus_flavefaciens_ND2009	0.14586	25.5	23.1-28.1	0.03	0.02
Ruminococcus_flavefaciens_MA2007	Ruminococcus_flavefaciens_YAD2003	0.145972	25.5	23.1-28.1	0.03	0.02
Ruminococcus_flavefaciens_ND2009	Subdoligranulum_variabile_DSM_15176	0.146024	25.5	23.1-28.1	0.03	0.02
Ruminococcus_sp_YE71	Subdoligranulum_variabile_DSM_15176	0.145946	25.5	23.1-28.1	0.03	0.02
Clostridium_leptum_DSM_753	Ruminococcus_flavefaciens_Y1	0.146045	25.5	23.1-28.1	0.03	0.02
Blautia_hansenii_DSM_20583	Ruminococcus_flavefaciens_Y1	0.146164	25.5	23.1-28	0.03	0.02
Ruminococcus_flavefaciens_MA2007	Ruminococcus_torques_ATCC_27756	0.145692	25.5	23.1-28.1	0.03	0.02
Clostridium_leptum_DSM_753	Ruminococcus_sp_FC2018	0.146061	25.5	23.1-28.1	0.03	0.02
Clostridium_leptum_DSM_753	Ruminococcus_albus_AR67	0.146167	25.5	23.1-28	0.03	0.02
Clostridium_leptum_DSM_753	Ruminococcus_gnavus_CC55_001C	0.145814	25.5	23.1-28.1	0.03	0.02
Blautia_hansenii_DSM_20583	Ruminococcus_flavefaciens_ATCC_19208	0.145878	25.5	23.1-28.1	0.03	0.02
Clostridium_methylpentosum_DSM_5476	Ruminococcus_albus_AD2013	0.145946	25.5	23.1-28.1	0.03	0.02
Ruminococcus_flavefaciens_ATCC_19208	Ruminococcus_flavefaciens_MA2007	0.14568	25.5	23.1-28.1	0.03	0.02
Ruminococcus_flavefaciens_ATCC_19208	Ruminococcus_flavefaciens_YL228	0.146835	25.4	22.9-27.9	0.03	0.02
Blautia_obeum_ATCC_29174	Ruminococcus_flavefaciens_YL228	0.14649	25.4	23-28	0.03	0.02
Clostridium_sporosphaeroides_DSM_1294	Ruminococcus_sp_5_1_39BFAA	0.146684	25.4	23-28	0.03	0.02
Ruminococcus_lactaris_CC59_002D	Ruminococcus_sp_5_1_39BFAA	0.1467	25.4	23-28	0.03	0.02
Ruminococcus_sp_5_1_39BFAA	Ruminococcus_torques_L2-14	0.14681	25.4	22.9-27.9	0.03	0.02
Roseburia_intestinalis_L1-82	Ruminococcus_lactaris_ATCC_29176	0.146886	25.4	22.9-27.9	0.03	0.02
Roseburia_intestinalis_L1-82	Ruminococcus_lactaris_CC59_002D	0.146505	25.4	23-28	0.03	0.02
Ruminococcus_flavefaciens_FD-1	Ruminococcus_flavefaciens_XPD3002	0.14657	25.4	23-28	0.03	0.02
Coprococcus_eutactus_ATCC_27759	Subdoligranulum_variabile_DSM_15176	0.14667	25.4	23-28	0.03	0.02
Ruminococcus_flavefaciens_SAb67	Subdoligranulum_variabile_DSM_15176	0.146875	25.4	22.9-27.9	0.03	0.02
Ruminococcus_flavefaciens_MC2020	Ruminococcus_gauvreauii_DSM_19829	0.146845	25.4	22.9-27.9	0.03	0.02
Ruminococcus_flavefaciens_MC2020	Ruminococcus_gnavus_AGR2154	0.146868	25.4	22.9-27.9	0.03	0.02
Clostridium_leptum_DSM_753	Ruminococcus_flavefaciens_ATCC_19208	0.14667	25.4	23-28	0.03	0.02
Blautia_hansenii_DSM_20583	Ruminococcus_sp_NK3A76	0.14652	25.4	23-28	0.03	0.02
Blautia_hansenii_DSM_20583	Ruminococcus_flavefaciens_XPD3002	0.146821	25.4	22.9-27.9	0.03	0.02
Ruminococcus_lactaris_CC59_002D	Ruminococcus_torques_L2-14	0.146887	25.4	22.9-27.9	0.03	0.02
Eubacterium_acidaminophilum	Ruminococcus_lactaris_CC59_002D	0.146672	25.4	23-28	0.03	0.02
Blautia_schinkii_DSM_10518	Ruminococcus_sp_YE71	0.147132	25.3	22.9-27.9	0.03	0.02
Blautia_producta_ATCC_27340	Ruminococcus_albus_AR67	0.147316	25.3	22.9-27.9	0.03	0.02
Roseburia_intestinalis_L1-82	Ruminococcus_flavefaciens_YRD2003	0.147221	25.3	22.9-27.9	0.03	0.02
Roseburia_intestinalis_L1-82	Ruminococcus_sp_NK3A76	0.147162	25.3	22.9-27.9	0.03	0.02
Ruminococcus_flavefaciens_FD-1	Ruminococcus_sp_YE71	0.147046	25.3	22.9-27.9	0.03	0.02
Ruminococcus_flavefaciens_AE3010	Ruminococcus_flavefaciens_SAb67	0.147158	25.3	22.9-27.9	0.03	0.02
Ruminococcus_sp_FC2018	Subdoligranulum_variabile_DSM_15176	0.1472	25.3	22.9-27.9	0.03	0.02
Ruminococcus_albus_7	Subdoligranulum_variabile_DSM_15176	0.147233	25.3	22.9-27.9	0.03	0.02
Ruminococcus_flavefaciens_007c	Subdoligranulum_variabile_DSM_15176	0.147058	25.3	22.9-27.9	0.03	0.02
Ruminococcus_flavefaciens_XPD3002	Subdoligranulum_variabile_DSM_15176	0.147043	25.3	22.9-27.9	0.03	0.02
Ruminococcus_albus_8	Ruminococcus_torques_ATCC_27756	0.147229	25.3	22.9-27.9	0.03	0.02
Ruminococcus_flavefaciens_17	Ruminococcus_torques_ATCC_27756	0.147157	25.3	22.9-27.9	0.03	0.02
Blautia_hydrogenotrophica_DSM_10507	Ruminococcus_sp_YE78	0.147356	25.3	22.9-27.8	0.03	0.02
Blautia_hansenii_DSM_20583	Ruminococcus_bicirculans	0.147131	25.3	22.9-27.9	0.03	0.02
Blautia_hansenii_DSM_20583	Ruminococcus_flavefaciens_MA2007	0.147498	25.3	22.8-27.8	0.03	0.02
Ruminococcus_lactaris_CC59_002D	Ruminococcus_sp_SR15	0.147035	25.3	22.9-27.9	0.03	0.02
Eubacterium_acidaminophilum	Ruminococcus_albus_AD2013	0.146939	25.3	22.9-27.9	0.03	0.02
Eubacterium_acidaminophilum	Ruminococcus_sp_SR15	0.147222	25.3	22.9-27.9	0.03	0.02
Blautia_obeum_ATCC_29174	Ruminococcus_gnavus_CC55_001C	0.146972	25.3	22.9-27.9	0.03	0.02
Ruminococcus_gnavus_CC55_001C	Ruminococcus_sp_YE71	0.147117	25.3	22.9-27.9	0.03	0.02
Blautia_schinkii_DSM_10518	Clostridium_sporosphaeroides_DSM_1294	0.148044	25.2	22.8-27.7	0.02	0.02
Blautia_schinkii_DSM_10518	Ruminococcus_flavefaciens_17	0.147973	25.2	22.8-27.7	0.02	0.02
Ruminococcus_flavefaciens_SAb67	Ruminococcus_flavefaciens_YL228	0.147966	25.2	22.8-27.7	0.02	0.02
Ruminococcus_flavefaciens_ND2009	Ruminococcus_flavefaciens_YL228	0.147895	25.2	22.8-27.8	0.02	0.02
Clostridium_sporosphaeroides_DSM_1294	Ruminococcus_flavefaciens_AE3010	0.147736	25.2	22.8-27.8	0.02	0.02
Clostridium_sporosphaeroides_DSM_1294	Ruminococcus_gnavus_ATCC_29149	0.148066	25.2	22.7-27.7	0.02	0.02
Clostridium_sporosphaeroides_DSM_1294	Ruminococcus_lactaris_ATCC_29176	0.147922	25.2	22.8-27.8	0.02	0.02
Ruminococcus_flavefaciens_MC2020	Ruminococcus_sp_5_1_39BFAA	0.147634	25.2	22.8-27.8	0.03	0.02
Ruminococcus_lactaris_ATCC_29176	Ruminococcus_sp_5_1_39BFAA	0.147663	25.2	22.8-27.8	0.03	0.02
Blautia_producta_ATCC_27340	Subdoligranulum_variabile_DSM_15176	0.148116	25.2	22.7-27.7	0.02	0.02
Blautia_producta_ATCC_27340	Ruminococcus_callidus_ATCC_27760	0.147703	25.2	22.8-27.8	0.02	0.02
Blautia_producta_ATCC_27340	Ruminococcus_flavefaciens_17	0.147502	25.2	22.8-27.8	0.03	0.02
Roseburia_intestinalis_L1-82	Ruminococcus_flavefaciens_17	0.148012	25.2	22.8-27.7	0.02	0.02
Marvinbryantia_formatexigens_DSM_14469	Ruminococcus_flavefaciens_FD-1	0.147726	25.2	22.8-27.8	0.02	0.02
Ruminococcus_flavefaciens_AE3010	Ruminococcus_flavefaciens_Y1	0.147651	25.2	22.8-27.8	0.03	0.02
Marvinbryantia_formatexigens_DSM_14469	Ruminococcus_flavefaciens_AE3010	0.147709	25.2	22.8-27.8	0.02	0.02
Ruminococcus_flavefaciens_AE3010	Ruminococcus_lactaris_ATCC_29176	0.147994	25.2	22.8-27.7	0.02	0.02
Ruminococcus_flavefaciens_007c	Ruminococcus_flavefaciens_AE3010	0.14798	25.2	22.8-27.7	0.02	0.02
Ruminococcus_flavefaciens_YAD2003	Ruminococcus_gauvreauii_DSM_19829	0.147685	25.2	22.8-27.8	0.02	0.02
Coprococcus_eutactus_ATCC_27759	Ruminococcus_sp_JC304	0.148017	25.2	22.8-27.7	0.02	0.02
Ruminococcus_flavefaciens_YRD2003	Subdoligranulum_variabile_DSM_15176	0.147826	25.2	22.8-27.8	0.02	0.02
Ruminococcus_albus_AD2013	Subdoligranulum_variabile_DSM_15176	0.147729	25.2	22.8-27.8	0.02	0.02
Ruminococcus_flavefaciens_MA2007	Subdoligranulum_variabile_DSM_15176	0.147673	25.2	22.8-27.8	0.02	0.02
Ruminococcus_flavefaciens_YRD2003	Ruminococcus_gauvreauii_DSM_19829	0.147685	25.2	22.8-27.8	0.02	0.02
Ruminococcus_flavefaciens_MA2007	Ruminococcus_gauvreauii_DSM_19829	0.147633	25.2	22.8-27.8	0.03	0.02
Ruminococcus_flavefaciens_17	Ruminococcus_gnavus_AGR2154	0.147591	25.2	22.8-27.8	0.03	0.02
Ruminococcus_gnavus_AGR2154	Ruminococcus_sp_HUN007	0.148084	25.2	22.7-27.7	0.02	0.02
Faecalibacterium_prausnitzii_L2_6	Marvinbryantia_formatexigens_DSM_14469	0.148005	25.2	22.8-27.7	0.02	0.02
Ruminococcus_gnavus_ATCC_29149	Ruminococcus_sp_SR15	0.148083	25.2	22.7-27.7	0.02	0.02
Blautia_hydrogenotrophica_DSM_10507	Ruminococcus_sp_YE71	0.147566	25.2	22.8-27.8	0.03	0.02
Blautia_hansenii_DSM_20583	Ruminococcus_sp_FC2018	0.147626	25.2	22.8-27.8	0.03	0.02
Eubacterium_acidaminophilum	Ruminococcus_sp_FC2018	0.14793	25.2	22.8-27.8	0.02	0.02
Clostridium_leptum_DSM_753	Ruminococcus_albus_KH2T6	0.147621	25.2	22.8-27.8	0.03	0.02
Clostridium_leptum_DSM_753	Ruminococcus_sp_SR15	0.147834	25.2	22.8-27.8	0.02	0.02
Clostridium_leptum_DSM_753	Ruminococcus_flavefaciens_17	0.147765	25.2	22.8-27.8	0.02	0.02
Blautia_hansenii_DSM_20583	Ruminococcus_albus_KH2T6	0.147841	25.2	22.8-27.8	0.02	0.02
Eubacterium_acidaminophilum	Ruminococcus_sp_NK3A76	0.148018	25.2	22.8-27.7	0.02	0.02
Faecalibacterium_prausnitzii_L2_6	Ruminococcus_sp_SR15	0.147533	25.2	22.8-27.8	0.03	0.02
Ruminococcus_gnavus_CC55_001C	Ruminococcus_sp_YE78	0.148078	25.2	22.7-27.7	0.02	0.02
Clostridium_methylpentosum_DSM_5476	Ruminococcus_gnavus_CC55_001C	0.148106	25.2	22.7-27.7	0.02	0.02
Clostridium_sporosphaeroides_DSM_1294	Ruminococcus_lactaris_CC59_002D	0.148689	25.1	22.6-27.6	0.02	0.02
Clostridium_sporosphaeroides_DSM_1294	Ruminococcus_flavefaciens_ATCC_19208	0.14821	25.1	22.7-27.7	0.02	0.02
Ruminococcus_gauvreauii_DSM_19829	Ruminococcus_sp_18P13	0.148663	25.1	22.7-27.6	0.02	0.02
Blautia_obeum_ATCC_29174	Ruminococcus_sp_18P13	0.148298	25.1	22.7-27.7	0.02	0.02
Ruminococcus_gnavus_CC55_001C	Ruminococcus_sp_18P13	0.148659	25.1	22.7-27.6	0.02	0.02
Roseburia_intestinalis_L1-82	Ruminococcus_albus_8	0.148674	25.1	22.7-27.6	0.02	0.02
Roseburia_intestinalis_L1-82	Ruminococcus_albus_AD2013	0.148239	25.1	22.7-27.7	0.02	0.02
Roseburia_intestinalis_L1-82	Ruminococcus_sp_YE78	0.148198	25.1	22.7-27.7	0.02	0.02
Roseburia_intestinalis_L1-82	Ruminococcus_sp_YE71	0.148675	25.1	22.7-27.6	0.02	0.02
Ruminococcus_albus_7	Ruminococcus_flavefaciens_FD-1	0.148503	25.1	22.7-27.7	0.02	0.02
Ruminococcus_flavefaciens_AE3010	Ruminococcus_lactaris_CC59_002D	0.148123	25.1	22.7-27.7	0.02	0.02
Marvinbryantia_formatexigens_DSM_14469	Ruminococcus_flavefaciens_YAD2003	0.148419	25.1	22.7-27.7	0.02	0.02
Ruminococcus_flavefaciens_YAD2003	Ruminococcus_torques_ATCC_27756	0.148715	25.1	22.6-27.6	0.02	0.02
Blautia_hansenii_DSM_20583	Ruminococcus_flavefaciens_YAD2003	0.148146	25.1	22.7-27.7	0.02	0.02
Coprococcus_eutactus_ATCC_27759	Ruminococcus_gnavus_ATCC_29149	0.148622	25.1	22.7-27.6	0.02	0.02
Coprococcus_eutactus_ATCC_27759	Ruminococcus_lactaris_ATCC_29176	0.14813	25.1	22.7-27.7	0.02	0.02
Ruminococcus_flavefaciens_MA2007	Ruminococcus_flavefaciens_SAb67	0.148539	25.1	22.7-27.7	0.02	0.02
Clostridium_leptum_DSM_753	Ruminococcus_albus_8	0.148584	25.1	22.7-27.6	0.02	0.02
Ruminococcus_flavefaciens_YRD2003	Ruminococcus_gnavus_AGR2154	0.148571	25.1	22.7-27.6	0.02	0.02
Ruminococcus_flavefaciens_MA2007	Ruminococcus_flavefaciens_ND2009	0.148478	25.1	22.7-27.7	0.02	0.02
Clostridium_methylpentosum_DSM_5476	Ruminococcus_bromii_YE282	0.148486	25.1	22.7-27.7	0.02	0.02
Marvinbryantia_formatexigens_DSM_14469	Ruminococcus_flavefaciens_007c	0.1483	25.1	22.7-27.7	0.02	0.02
Marvinbryantia_formatexigens_DSM_14469	Ruminococcus_bromii_L2-63	0.148139	25.1	22.7-27.7	0.02	0.02
Ruminococcus_sp_JC304	Ruminococcus_torques_ATCC_27756	0.148424	25.1	22.7-27.7	0.02	0.02
Blautia_hydrogenotrophica_DSM_10507	Eubacterium_acidaminophilum	0.148478	25.1	22.7-27.7	0.02	0.02
Blautia_hydrogenotrophica_DSM_10507	Clostridium_methylpentosum_DSM_5476	0.148201	25.1	22.7-27.7	0.02	0.02
Clostridium_leptum_DSM_753	Ruminococcus_lactaris_ATCC_29176	0.148699	25.1	22.6-27.6	0.02	0.02
Clostridium_leptum_DSM_753	Ruminococcus_sp_YE71	0.148485	25.1	22.7-27.7	0.02	0.02
Eubacterium_acidaminophilum	Ruminococcus_lactaris_ATCC_29176	0.14859	25.1	22.7-27.6	0.02	0.02
Blautia_hansenii_DSM_20583	Ruminococcus_albus_7	0.148535	25.1	22.7-27.7	0.02	0.02
Ruminococcus_flavefaciens_007c	Ruminococcus_flavefaciens_MA2007	0.14818	25.1	22.7-27.7	0.02	0.02
Eubacterium_contortum_2789STDY5834876	Ruminococcus_flavefaciens_17	0.148475	25.1	22.7-27.7	0.02	0.02
Blautia_obeum_ATCC_29174	Ruminococcus_sp_JC304	0.148353	25.1	22.7-27.7	0.02	0.02
Clostridium_methylpentosum_DSM_5476	Ruminococcus_sp_NK3A76	0.148395	25.1	22.7-27.7	0.02	0.02
Blautia_obeum_ATCC_29174	Ruminococcus_flavefaciens_17	0.148283	25.1	22.7-27.7	0.02	0.02
Eubacterium_acidaminophilum	Ruminococcus_torques_L2-14	0.148717	25.1	22.6-27.6	0.02	0.02
Clostridium_sporosphaeroides_DSM_1294	Ruminococcus_flavefaciens_FD-1	0.148818	25	22.6-27.6	0.02	0.02
Clostridium_sporosphaeroides_DSM_1294	Marvinbryantia_formatexigens_DSM_14469	0.149339	25	22.5-27.5	0.02	0.01
Clostridium_sporosphaeroides_DSM_1294	Ruminococcus_sp_JC304	0.148814	25	22.6-27.6	0.02	0.02
Clostridium_sporosphaeroides_DSM_1294	Ruminococcus_albus_AD2013	0.148852	25	22.6-27.6	0.02	0.02
Blautia_producta_ATCC_27340	Ruminococcus_sp_YE78	0.149087	25	22.6-27.6	0.02	0.02
Blautia_producta_ATCC_27340	Ruminococcus_sp_YE71	0.148995	25	22.6-27.6	0.02	0.02
Roseburia_intestinalis_L1-82	Ruminococcus_sp_JC304	0.149199	25	22.6-27.5	0.02	0.01
Roseburia_intestinalis_L1-82	Ruminococcus_sp_SR15	0.149105	25	22.6-27.6	0.02	0.02
Roseburia_intestinalis_L1-82	Ruminococcus_gnavus_CC55_001C	0.149192	25	22.6-27.5	0.02	0.01
Blautia_hydrogenotrophica_DSM_10507	Coprococcus_eutactus_ATCC_27759	0.149142	25	22.6-27.6	0.02	0.02
Blautia_obeum_A2_162	Ruminococcus_sp_JC304	0.148923	25	22.6-27.6	0.02	0.02
Blautia_obeum_A2_162	Ruminococcus_torques_L2-14	0.14906	25	22.6-27.6	0.02	0.02
Clostridium_leptum_DSM_753	Ruminococcus_gauvreauii_DSM_19829	0.149063	25	22.6-27.6	0.02	0.02
Ruminococcus_flavefaciens_17	Ruminococcus_gauvreauii_DSM_19829	0.149097	25	22.6-27.6	0.02	0.02
Blautia_hansenii_DSM_20583	Ruminococcus_gnavus_AGR2154	0.1489	25	22.6-27.6	0.02	0.02
Ruminococcus_flavefaciens_007c	Ruminococcus_gnavus_AGR2154	0.148893	25	22.6-27.6	0.02	0.02
Ruminococcus_flavefaciens_MC2020	Ruminococcus_lactaris_CC59_002D	0.148824	25	22.6-27.6	0.02	0.02
Clostridium_leptum_DSM_753	Marvinbryantia_formatexigens_DSM_14469	0.149115	25	22.6-27.6	0.02	0.02
Ruminococcus_flavefaciens_ATCC_19208	Ruminococcus_torques_ATCC_27756	0.149275	25	22.6-27.5	0.02	0.01
Clostridium_leptum_DSM_753	Ruminococcus_flavefaciens_007c	0.148829	25	22.6-27.6	0.02	0.02
Clostridium_leptum_DSM_753	Ruminococcus_sp_YE78	0.14896	25	22.6-27.6	0.02	0.02
Blautia_hansenii_DSM_20583	Ruminococcus_sp_SR15	0.149224	25	22.6-27.5	0.02	0.01
Blautia_hansenii_DSM_20583	Ruminococcus_albus_AR67	0.149149	25	22.6-27.6	0.02	0.02
Blautia_obeum_ATCC_29174	Ruminococcus_flavefaciens_YRD2003	0.148967	25	22.6-27.6	0.02	0.02
Ruminococcus_flavefaciens_YRD2003	Ruminococcus_sp_YE71	0.149212	25	22.6-27.5	0.02	0.01
Ruminococcus_sp_JC304	Ruminococcus_torques_L2-14	0.149298	25	22.6-27.5	0.02	0.01
Faecalibacterium_prausnitzii_L2_6	Ruminococcus_flavefaciens_17	0.149197	25	22.6-27.5	0.02	0.01
Blautia_schinkii_DSM_10518	Ruminococcus_bromii_YE282	0.149968	24.9	22.4-27.4	0.02	0.01
Clostridium_sporosphaeroides_DSM_1294	Ruminococcus_gauvreauii_DSM_19829	0.149494	24.9	22.5-27.5	0.02	0.01
Clostridium_sporosphaeroides_DSM_1294	Ruminococcus_flavefaciens_17	0.149891	24.9	22.5-27.4	0.02	0.01
Clostridium_sporosphaeroides_DSM_1294	Ruminococcus_gnavus_CC55_001C	0.149881	24.9	22.5-27.4	0.02	0.01
Blautia_producta_ATCC_27340	Ruminococcus_albus_8	0.149843	24.9	22.5-27.4	0.02	0.01
Blautia_producta_ATCC_27340	Ruminococcus_flavefaciens_Y1	0.149639	24.9	22.5-27.5	0.02	0.01
Ruminococcus_sp_18P13	Subdoligranulum_variabile_DSM_15176	0.149703	24.9	22.5-27.5	0.02	0.01
Roseburia_intestinalis_L1-82	Ruminococcus_flavefaciens_FD-1	0.149768	24.9	22.5-27.5	0.02	0.01
Roseburia_intestinalis_L1-82	Ruminococcus_flavefaciens_AE3010	0.149505	24.9	22.5-27.5	0.02	0.01
Roseburia_intestinalis_L1-82	Ruminococcus_flavefaciens_SAb67	0.14998	24.9	22.4-27.4	0.02	0.01
Roseburia_intestinalis_L1-82	Ruminococcus_flavefaciens_MC2020	0.149634	24.9	22.5-27.5	0.02	0.01
Roseburia_intestinalis_L1-82	Ruminococcus_albus_KH2T6	0.149677	24.9	22.5-27.5	0.02	0.01
Faecalibacterium_prausnitzii_L2_6	Ruminococcus_flavefaciens_FD-1	0.149581	24.9	22.5-27.5	0.02	0.01
Ruminococcus_flavefaciens_AE3010	Ruminococcus_gauvreauii_DSM_19829	0.149915	24.9	22.5-27.4	0.02	0.01
Clostridium_leptum_DSM_753	Ruminococcus_flavefaciens_YAD2003	0.149823	24.9	22.5-27.4	0.02	0.01
Blautia_hansenii_DSM_20583	Ruminococcus_albus_8	0.14941	24.9	22.5-27.5	0.02	0.01
Ruminococcus_albus_8	Ruminococcus_flavefaciens_YRD2003	0.149581	24.9	22.5-27.5	0.02	0.01
Eubacterium_acidaminophilum	Ruminococcus_albus_8	0.14979	24.9	22.5-27.5	0.02	0.01
Ruminococcus_callidus_ATCC_27760	Ruminococcus_gauvreauii_DSM_19829	0.149926	24.9	22.5-27.4	0.02	0.01
Ruminococcus_gauvreauii_DSM_19829	Ruminococcus_sp_HUN007	0.149389	24.9	22.5-27.5	0.02	0.01
Ruminococcus_flavefaciens_MC2020	Ruminococcus_gnavus_CC55_001C	0.149581	24.9	22.5-27.5	0.02	0.01
Ruminococcus_sp_FC2018	Ruminococcus_torques_ATCC_27756	0.149792	24.9	22.5-27.5	0.02	0.01
Clostridium_leptum_DSM_753	Clostridium_methylpentosum_DSM_5476	0.149524	24.9	22.5-27.5	0.02	0.01
Ruminococcus_callidus_ATCC_27760	Ruminococcus_lactaris_ATCC_29176	0.149729	24.9	22.5-27.5	0.02	0.01
Ruminococcus_flavefaciens_17	Ruminococcus_sp_JC304	0.149829	24.9	22.5-27.4	0.02	0.01
Eubacterium_acidaminophilum	Ruminococcus_albus_KH2T6	0.149704	24.9	22.5-27.5	0.02	0.01
Ruminococcus_sp_SR15	Ruminococcus_torques_L2-14	0.149832	24.9	22.5-27.4	0.02	0.01
Eubacterium_acidaminophilum	Ruminococcus_albus_SY3	0.149621	24.9	22.5-27.5	0.02	0.01
Ruminococcus_flavefaciens_17	Ruminococcus_flavefaciens_YL228	0.150495	24.8	22.4-27.3	0.02	0.01
Clostridium_sporosphaeroides_DSM_1294	Ruminococcus_flavefaciens_YAD2003	0.150413	24.8	22.4-27.4	0.02	0.01
Clostridium_sporosphaeroides_DSM_1294	Ruminococcus_sp_YE71	0.150318	24.8	22.4-27.4	0.02	0.01
Ruminococcus_flavefaciens_YRD2003	Ruminococcus_sp_5_1_39BFAA	0.150075	24.8	22.4-27.4	0.02	0.01
Blautia_producta_ATCC_27340	Ruminococcus_sp_FC2018	0.150113	24.8	22.4-27.4	0.02	0.01
Blautia_producta_ATCC_27340	Ruminococcus_albus_KH2T6	0.150232	24.8	22.4-27.4	0.02	0.01
Blautia_producta_ATCC_27340	Ruminococcus_sp_HUN007	0.150621	24.8	22.3-27.3	0.02	0.01
Roseburia_intestinalis_L1-82	Ruminococcus_sp_18P13	0.150437	24.8	22.4-27.4	0.02	0.01
Ruminococcus_gnavus_ATCC_29149	Ruminococcus_sp_18P13	0.150074	24.8	22.4-27.4	0.02	0.01
Blautia_hansenii_DSM_20583	Roseburia_intestinalis_L1-82	0.150144	24.8	22.4-27.4	0.02	0.01
Blautia_hydrogenotrophica_DSM_10507	Ruminococcus_flavefaciens_YAD2003	0.150445	24.8	22.4-27.3	0.02	0.01
Coprococcus_eutactus_ATCC_27759	Ruminococcus_torques_L2-14	0.15011	24.8	22.4-27.4	0.02	0.01
Ruminococcus_albus_AR67	Subdoligranulum_variabile_DSM_15176	0.150198	24.8	22.4-27.4	0.02	0.01
Ruminococcus_albus_8	Ruminococcus_callidus_ATCC_27760	0.150095	24.8	22.4-27.4	0.02	0.01
Blautia_obeum_A2_162	Ruminococcus_sp_SR15	0.15019	24.8	22.4-27.4	0.02	0.01
Ruminococcus_gauvreauii_DSM_19829	Ruminococcus_sp_FC2018	0.15039	24.8	22.4-27.4	0.02	0.01
Ruminococcus_gnavus_AGR2154	Ruminococcus_sp_YE71	0.150299	24.8	22.4-27.4	0.02	0.01
Ruminococcus_bromii_YE282	Ruminococcus_sp_HUN007	0.150149	24.8	22.4-27.4	0.02	0.01
Faecalibacterium_prausnitzii_L2_6	Ruminococcus_bromii_YE282	0.150571	24.8	22.4-27.3	0.02	0.01
Ruminococcus_albus_7	Ruminococcus_torques_ATCC_27756	0.150118	24.8	22.4-27.4	0.02	0.01
Ruminococcus_flavefaciens_007c	Ruminococcus_torques_ATCC_27756	0.150412	24.8	22.4-27.4	0.02	0.01
Ruminococcus_bicirculans	Ruminococcus_torques_ATCC_27756	0.150518	24.8	22.4-27.3	0.02	0.01
Blautia_hydrogenotrophica_DSM_10507	Ruminococcus_flavefaciens_17	0.150049	24.8	22.4-27.4	0.02	0.01
Blautia_hansenii_DSM_20583	Ruminococcus_albus_AD2013	0.150211	24.8	22.4-27.4	0.02	0.01
Ruminococcus_flavefaciens_YRD2003	Ruminococcus_lactaris_CC59_002D	0.150373	24.8	22.4-27.4	0.02	0.01
Ruminococcus_flavefaciens_YRD2003	Ruminococcus_sp_NK3A76	0.150011	24.8	22.4-27.4	0.02	0.01
Ruminococcus_flavefaciens_17	Ruminococcus_flavefaciens_MA2007	0.150411	24.8	22.4-27.4	0.02	0.01
Faecalibacterium_prausnitzii_L2_6	Ruminococcus_sp_YE78	0.150557	24.8	22.4-27.3	0.02	0.01
Eubacterium_acidaminophilum	Ruminococcus_albus_AR67	0.150421	24.8	22.4-27.4	0.02	0.01
Faecalibacterium_prausnitzii_L2_6	Ruminococcus_sp_HUN007	0.15005	24.8	22.4-27.4	0.02	0.01
Blautia_schinkii_DSM_10518	Ruminococcus_callidus_ATCC_27760	0.150751	24.7	22.3-27.3	0.02	0.01
Clostridium_sporosphaeroides_DSM_1294	Ruminococcus_gnavus_AGR2154	0.150972	24.7	22.3-27.3	0.02	0.01
Clostridium_sporosphaeroides_DSM_1294	Ruminococcus_flavefaciens_007c	0.15077	24.7	22.3-27.3	0.02	0.01
Clostridium_sporosphaeroides_DSM_1294	Ruminococcus_sp_YE78	0.150701	24.7	22.3-27.3	0.02	0.01
Blautia_obeum_A2_162	Ruminococcus_sp_5_1_39BFAA	0.150675	24.7	22.3-27.3	0.02	0.01
Blautia_obeum_ATCC_29174	Ruminococcus_sp_5_1_39BFAA	0.150786	24.7	22.3-27.3	0.02	0.01
Blautia_producta_ATCC_27340	Clostridium_leptum_DSM_753	0.151153	24.7	22.3-27.2	0.02	0.01
Blautia_producta_ATCC_27340	Ruminococcus_flavefaciens_007c	0.150623	24.7	22.3-27.3	0.02	0.01
Blautia_producta_ATCC_27340	Clostridium_methylpentosum_DSM_5476	0.150846	24.7	22.3-27.3	0.02	0.01
Roseburia_intestinalis_L1-82	Ruminococcus_flavefaciens_Y1	0.151034	24.7	22.3-27.3	0.02	0.01
Roseburia_intestinalis_L1-82	Ruminococcus_flavefaciens_ND2009	0.150816	24.7	22.3-27.3	0.02	0.01
Roseburia_intestinalis_L1-82	Ruminococcus_flavefaciens_ATCC_19208	0.150927	24.7	22.3-27.3	0.02	0.01
Ruminococcus_flavefaciens_FD-1	Ruminococcus_gauvreauii_DSM_19829	0.150853	24.7	22.3-27.3	0.02	0.01
Blautia_obeum_ATCC_29174	Ruminococcus_flavefaciens_AE3010	0.150996	24.7	22.3-27.3	0.02	0.01
Blautia_obeum_ATCC_29174	Ruminococcus_flavefaciens_YAD2003	0.150646	24.7	22.3-27.3	0.02	0.01
Coprococcus_eutactus_ATCC_27759	Eubacterium_contortum_2789STDY5834876	0.151026	24.7	22.3-27.3	0.02	0.01
Ruminococcus_lactaris_CC59_002D	Subdoligranulum_variabile_DSM_15176	0.150664	24.7	22.3-27.3	0.02	0.01
Blautia_obeum_A2_162	Ruminococcus_torques_ATCC_27756	0.151137	24.7	22.3-27.2	0.02	0.01
Blautia_obeum_A2_162	Ruminococcus_lactaris_CC59_002D	0.150728	24.7	22.3-27.3	0.02	0.01
Clostridium_leptum_DSM_753	Ruminococcus_gnavus_AGR2154	0.151011	24.7	22.3-27.3	0.02	0.01
Ruminococcus_callidus_ATCC_27760	Ruminococcus_gnavus_AGR2154	0.151211	24.7	22.3-27.2	0.02	0.01
Marvinbryantia_formatexigens_DSM_14469	Ruminococcus_flavefaciens_ND2009	0.15124	24.7	22.3-27.2	0.02	0.01
Ruminococcus_gnavus_ATCC_29149	Ruminococcus_sp_HUN007	0.151142	24.7	22.3-27.2	0.02	0.01
Ruminococcus_albus_AD2013	Ruminococcus_torques_ATCC_27756	0.151109	24.7	22.3-27.2	0.02	0.01
Clostridium_leptum_DSM_753	Ruminococcus_albus_SY3	0.150886	24.7	22.3-27.3	0.02	0.01
Ruminococcus_lactaris_ATCC_29176	Ruminococcus_sp_HUN007	0.150705	24.7	22.3-27.3	0.02	0.01
Ruminococcus_flavefaciens_YRD2003	Ruminococcus_gnavus_CC55_001C	0.150794	24.7	22.3-27.3	0.02	0.01
Faecalibacterium_prausnitzii_L2_6	Ruminococcus_flavefaciens_007c	0.151243	24.7	22.3-27.2	0.02	0.01
Ruminococcus_flavefaciens_17	Ruminococcus_lactaris_CC59_002D	0.151015	24.7	22.3-27.3	0.02	0.01
Eubacterium_contortum_2789STDY5834876	Ruminococcus_sp_HUN007	0.150808	24.7	22.3-27.3	0.02	0.01
Clostridium_methylpentosum_DSM_5476	Ruminococcus_sp_JC304	0.151032	24.7	22.3-27.3	0.02	0.01
Ruminococcus_flavefaciens_17	Ruminococcus_gnavus_CC55_001C	0.151073	24.7	22.3-27.2	0.02	0.01
Faecalibacterium_prausnitzii_L2_6	Ruminococcus_bicirculans	0.150889	24.7	22.3-27.3	0.02	0.01
Clostridium_methylpentosum_DSM_5476	Ruminococcus_torques_L2-14	0.151149	24.7	22.3-27.2	0.02	0.01
Clostridium_methylpentosum_DSM_5476	Ruminococcus_albus_AR67	0.150824	24.7	22.3-27.3	0.02	0.01
Ruminococcus_gnavus_CC55_001C	Ruminococcus_sp_HUN007	0.150624	24.7	22.3-27.3	0.02	0.01
Ruminococcus_flavefaciens_YL228	Subdoligranulum_variabile_DSM_15176	0.151591	24.6	22.2-27.2	0.02	0.01
Clostridium_sporosphaeroides_DSM_1294	Ruminococcus_sp_FC2018	0.15186	24.6	22.2-27.1	0.02	0.01
Blautia_producta_ATCC_27340	Ruminococcus_albus_SY3	0.151511	24.6	22.2-27.2	0.02	0.01
Roseburia_intestinalis_L1-82	Ruminococcus_albus_7	0.151901	24.6	22.2-27.1	0.02	0.01
Roseburia_intestinalis_L1-82	Ruminococcus_flavefaciens_007c	0.151883	24.6	22.2-27.1	0.02	0.01
Roseburia_intestinalis_L1-82	Ruminococcus_flavefaciens_MA2007	0.151603	24.6	22.2-27.2	0.02	0.01
Roseburia_intestinalis_L1-82	Ruminococcus_albus_AR67	0.151684	24.6	22.2-27.2	0.02	0.01
Ruminococcus_flavefaciens_FD-1	Ruminococcus_flavefaciens_SAb67	0.151294	24.6	22.2-27.2	0.02	0.01
Ruminococcus_flavefaciens_SAb67	Ruminococcus_flavefaciens_YAD2003	0.151834	24.6	22.2-27.1	0.02	0.01
Coprococcus_eutactus_ATCC_27759	Ruminococcus_bicirculans	0.151578	24.6	22.2-27.2	0.02	0.01
Ruminococcus_albus_SY3	Subdoligranulum_variabile_DSM_15176	0.151599	24.6	22.2-27.2	0.02	0.01
Ruminococcus_gauvreauii_DSM_19829	Ruminococcus_sp_NK3A76	0.151795	24.6	22.2-27.1	0.02	0.01
Ruminococcus_bicirculans	Ruminococcus_gauvreauii_DSM_19829	0.151686	24.6	22.2-27.2	0.02	0.01
Ruminococcus_gnavus_AGR2154	Ruminococcus_sp_YE78	0.151405	24.6	22.2-27.2	0.02	0.01
Blautia_obeum_ATCC_29174	Ruminococcus_flavefaciens_ND2009	0.151395	24.6	22.2-27.2	0.02	0.01
Faecalibacterium_prausnitzii_L2_6	Ruminococcus_flavefaciens_ND2009	0.151457	24.6	22.2-27.2	0.02	0.01
Blautia_hansenii_DSM_20583	Ruminococcus_bromii_YE282	0.151778	24.6	22.2-27.1	0.02	0.01
Marvinbryantia_formatexigens_DSM_14469	Ruminococcus_flavefaciens_ATCC_19208	0.151606	24.6	22.2-27.2	0.02	0.01
Marvinbryantia_formatexigens_DSM_14469	Ruminococcus_albus_AR67	0.151533	24.6	22.2-27.2	0.02	0.01
Ruminococcus_sp_NK3A76	Ruminococcus_torques_ATCC_27756	0.151626	24.6	22.2-27.2	0.02	0.01
Ruminococcus_albus_AR67	Ruminococcus_torques_ATCC_27756	0.1517	24.6	22.2-27.2	0.02	0.01
Blautia_hydrogenotrophica_DSM_10507	Ruminococcus_flavefaciens_YRD2003	0.151832	24.6	22.2-27.1	0.02	0.01
Blautia_hydrogenotrophica_DSM_10507	Ruminococcus_bromii_L2-63	0.151501	24.6	22.2-27.2	0.02	0.01
Ruminococcus_flavefaciens_007c	Ruminococcus_gnavus_CC55_001C	0.151261	24.6	22.2-27.2	0.02	0.01
Ruminococcus_flavefaciens_MA2007	Ruminococcus_lactaris_CC59_002D	0.151851	24.6	22.2-27.1	0.02	0.01
Ruminococcus_bromii_L2-63	Ruminococcus_sp_JC304	0.151409	24.6	22.2-27.2	0.02	0.01
Ruminococcus_flavefaciens_XPD3002	Ruminococcus_sp_YE78	0.151578	24.6	22.2-27.2	0.02	0.01
Eubacterium_acidaminophilum	Ruminococcus_bicirculans	0.151708	24.6	22.2-27.1	0.02	0.01
Blautia_obeum_ATCC_29174	Ruminococcus_torques_L2-14	0.151775	24.6	22.2-27.1	0.02	0.01
Blautia_obeum_ATCC_29174	Ruminococcus_sp_YE71	0.151803	24.6	22.2-27.1	0.02	0.01
Faecalibacterium_prausnitzii_L2_6	Ruminococcus_sp_YE71	0.151487	24.6	22.2-27.2	0.02	0.01
Blautia_schinkii_DSM_10518	Ruminococcus_flavefaciens_FD-1	0.1523	24.5	22.1-27.1	0.02	0.01
Blautia_schinkii_DSM_10518	Ruminococcus_sp_NK3A76	0.152429	24.5	22.1-27	0.02	0.01
Blautia_schinkii_DSM_10518	Ruminococcus_sp_HUN007	0.152102	24.5	22.1-27.1	0.02	0.01
Clostridium_sporosphaeroides_DSM_1294	Ruminococcus_flavefaciens_YL228	0.152029	24.5	22.1-27.1	0.02	0.01
Ruminococcus_flavefaciens_FD-1	Ruminococcus_flavefaciens_YL228	0.152461	24.5	22.1-27	0.02	0.01
Ruminococcus_flavefaciens_007c	Ruminococcus_flavefaciens_YL228	0.152229	24.5	22.1-27.1	0.02	0.01
Clostridium_sporosphaeroides_DSM_1294	Subdoligranulum_variabile_DSM_15176	0.152537	24.5	22.1-27	0.02	0.01
Clostridium_sporosphaeroides_DSM_1294	Ruminococcus_flavefaciens_Y1	0.152252	24.5	22.1-27.1	0.02	0.01
Blautia_hydrogenotrophica_DSM_10507	Clostridium_sporosphaeroides_DSM_1294	0.152027	24.5	22.1-27.1	0.02	0.01
Clostridium_sporosphaeroides_DSM_1294	Ruminococcus_torques_L2-14	0.152222	24.5	22.1-27.1	0.02	0.01
Clostridium_sporosphaeroides_DSM_1294	Faecalibacterium_prausnitzii_L2_6	0.152217	24.5	22.1-27.1	0.02	0.01
Ruminococcus_flavefaciens_AE3010	Ruminococcus_sp_5_1_39BFAA	0.152542	24.5	22.1-27	0.02	0.01
Blautia_producta_ATCC_27340	Ruminococcus_flavefaciens_AE3010	0.152212	24.5	22.1-27.1	0.02	0.01
Blautia_producta_ATCC_27340	Ruminococcus_flavefaciens_SAb67	0.152236	24.5	22.1-27.1	0.02	0.01
Blautia_producta_ATCC_27340	Ruminococcus_bromii_YE282	0.152228	24.5	22.1-27.1	0.02	0.01
Ruminococcus_flavefaciens_FD-1	Ruminococcus_flavefaciens_ND2009	0.152052	24.5	22.1-27.1	0.02	0.01
Clostridium_leptum_DSM_753	Ruminococcus_flavefaciens_FD-1	0.151985	24.5	22.1-27.1	0.02	0.01
Ruminococcus_flavefaciens_FD-1	Ruminococcus_flavefaciens_YRD2003	0.15192	24.5	22.1-27.1	0.02	0.01
Ruminococcus_flavefaciens_AE3010	Ruminococcus_gnavus_AGR2154	0.152504	24.5	22.1-27	0.02	0.01
Ruminococcus_bromii_YE282	Ruminococcus_flavefaciens_AE3010	0.151941	24.5	22.1-27.1	0.02	0.01
Ruminococcus_flavefaciens_AE3010	Ruminococcus_sp_JC304	0.15254	24.5	22.1-27	0.02	0.01
Ruminococcus_flavefaciens_AE3010	Ruminococcus_gnavus_CC55_001C	0.152484	24.5	22.1-27	0.02	0.01
Coprococcus_eutactus_ATCC_27759	Ruminococcus_gnavus_AGR2154	0.152185	24.5	22.1-27.1	0.02	0.01
Ruminococcus_flavefaciens_MC2020	Subdoligranulum_variabile_DSM_15176	0.152161	24.5	22.1-27.1	0.02	0.01
Ruminococcus_albus_KH2T6	Subdoligranulum_variabile_DSM_15176	0.152187	24.5	22.1-27.1	0.02	0.01
Marvinbryantia_formatexigens_DSM_14469	Ruminococcus_flavefaciens_SAb67	0.152052	24.5	22.1-27.1	0.02	0.01
Ruminococcus_albus_8	Ruminococcus_flavefaciens_Y1	0.152079	24.5	22.1-27.1	0.02	0.01
Ruminococcus_albus_8	Ruminococcus_sp_YE78	0.152234	24.5	22.1-27.1	0.02	0.01
Blautia_obeum_A2_162	Ruminococcus_flavefaciens_17	0.15211	24.5	22.1-27.1	0.02	0.01
Ruminococcus_flavefaciens_Y1	Ruminococcus_torques_ATCC_27756	0.152158	24.5	22.1-27.1	0.02	0.01
Faecalibacterium_prausnitzii_L2_6	Ruminococcus_flavefaciens_Y1	0.152267	24.5	22.1-27.1	0.02	0.01
Ruminococcus_flavefaciens_ND2009	Ruminococcus_lactaris_CC59_002D	0.152224	24.5	22.1-27.1	0.02	0.01
Ruminococcus_flavefaciens_17	Ruminococcus_flavefaciens_ND2009	0.151926	24.5	22.1-27.1	0.02	0.01
Ruminococcus_flavefaciens_MC2020	Ruminococcus_gnavus_ATCC_29149	0.152221	24.5	22.1-27.1	0.02	0.01
Ruminococcus_flavefaciens_MC2020	Ruminococcus_lactaris_ATCC_29176	0.152052	24.5	22.1-27.1	0.02	0.01
Blautia_obeum_ATCC_29174	Ruminococcus_flavefaciens_MC2020	0.152467	24.5	22.1-27	0.02	0.01
Clostridium_leptum_DSM_753	Ruminococcus_bromii_YE282	0.151979	24.5	22.1-27.1	0.02	0.01
Marvinbryantia_formatexigens_DSM_14469	Ruminococcus_flavefaciens_YRD2003	0.152543	24.5	22.1-27	0.02	0.01
Marvinbryantia_formatexigens_DSM_14469	Ruminococcus_albus_7	0.152362	24.5	22.1-27	0.02	0.01
Marvinbryantia_formatexigens_DSM_14469	Ruminococcus_albus_AD2013	0.152331	24.5	22.1-27.1	0.02	0.01
Clostridium_methylpentosum_DSM_5476	Marvinbryantia_formatexigens_DSM_14469	0.152271	24.5	22.1-27.1	0.02	0.01
Ruminococcus_flavefaciens_007c	Ruminococcus_gnavus_ATCC_29149	0.152518	24.5	22.1-27	0.02	0.01
Ruminococcus_flavefaciens_17	Ruminococcus_gnavus_ATCC_29149	0.152011	24.5	22.1-27.1	0.02	0.01
Clostridium_leptum_DSM_753	Ruminococcus_flavefaciens_MA2007	0.152052	24.5	22.1-27.1	0.02	0.01
Clostridium_leptum_DSM_753	Eubacterium_acidaminophilum	0.1521	24.5	22.1-27.1	0.02	0.01
Ruminococcus_flavefaciens_17	Ruminococcus_lactaris_ATCC_29176	0.152416	24.5	22.1-27	0.02	0.01
Faecalibacterium_prausnitzii_L2_6	Ruminococcus_flavefaciens_YRD2003	0.152499	24.5	22.1-27	0.02	0.01
Blautia_obeum_ATCC_29174	Ruminococcus_flavefaciens_007c	0.152438	24.5	22.1-27	0.02	0.01
Eubacterium_contortum_2789STDY5834876	Ruminococcus_callidus_ATCC_27760	0.152348	24.5	22.1-27	0.02	0.01
Eubacterium_acidaminophilum	Ruminococcus_bromii_L2-63	0.152126	24.5	22.1-27.1	0.02	0.01
Blautia_obeum_ATCC_29174	Ruminococcus_sp_YE78	0.152523	24.5	22.1-27	0.02	0.01
Blautia_schinkii_DSM_10518	Ruminococcus_flavefaciens_Y1	0.152999	24.4	22-26.9	0.02	0.01
Blautia_schinkii_DSM_10518	Ruminococcus_flavefaciens_007c	0.152791	24.4	22-27	0.02	0.01
Clostridium_sporosphaeroides_DSM_1294	Ruminococcus_flavefaciens_SAb67	0.152695	24.4	22-27	0.02	0.01
Clostridium_sporosphaeroides_DSM_1294	Ruminococcus_callidus_ATCC_27760	0.153079	24.4	22-26.9	0.02	0.01
Clostridium_sporosphaeroides_DSM_1294	Ruminococcus_albus_KH2T6	0.152846	24.4	22-27	0.02	0.01
Clostridium_sporosphaeroides_DSM_1294	Ruminococcus_flavefaciens_MA2007	0.152577	24.4	22-27	0.02	0.01
Ruminococcus_gnavus_ATCC_29149	Ruminococcus_sp_5_1_39BFAA	0.152782	24.4	22-27	0.02	0.01
Blautia_producta_ATCC_27340	Ruminococcus_flavefaciens_YAD2003	0.152685	24.4	22-27	0.02	0.01
Blautia_producta_ATCC_27340	Faecalibacterium_prausnitzii_L2_6	0.15298	24.4	22-27	0.02	0.01
Roseburia_intestinalis_L1-82	Ruminococcus_flavefaciens_YAD2003	0.153011	24.4	22-26.9	0.02	0.01
Ruminococcus_flavefaciens_AE3010	Ruminococcus_flavefaciens_FD-1	0.153106	24.4	22-26.9	0.02	0.01
Blautia_hydrogenotrophica_DSM_10507	Ruminococcus_flavefaciens_FD-1	0.152794	24.4	22-27	0.02	0.01
Eubacterium_contortum_2789STDY5834876	Ruminococcus_flavefaciens_AE3010	0.152931	24.4	22-27	0.02	0.01
Ruminococcus_flavefaciens_AE3010	Ruminococcus_flavefaciens_XPD3002	0.153161	24.4	22-26.9	0.02	0.01
Ruminococcus_flavefaciens_ND2009	Ruminococcus_flavefaciens_YAD2003	0.152681	24.4	22-27	0.02	0.01
Ruminococcus_flavefaciens_17	Ruminococcus_flavefaciens_YAD2003	0.152811	24.4	22-27	0.02	0.01
Ruminococcus_flavefaciens_17	Ruminococcus_flavefaciens_SAb67	0.15269	24.4	22-27	0.02	0.01
Eubacterium_contortum_2789STDY5834876	Ruminococcus_albus_8	0.152898	24.4	22-27	0.02	0.01
Ruminococcus_flavefaciens_MA2007	Ruminococcus_gnavus_AGR2154	0.153031	24.4	22-26.9	0.02	0.01
Blautia_hydrogenotrophica_DSM_10507	Ruminococcus_flavefaciens_Y1	0.152877	24.4	22-27	0.02	0.01
Ruminococcus_flavefaciens_ND2009	Ruminococcus_gnavus_CC55_001C	0.153083	24.4	22-26.9	0.02	0.01
Ruminococcus_flavefaciens_MC2020	Ruminococcus_sp_JC304	0.152756	24.4	22-27	0.02	0.01
Marvinbryantia_formatexigens_DSM_14469	Ruminococcus_bromii_YE282	0.152764	24.4	22-27	0.02	0.01
Ruminococcus_bromii_YE282	Ruminococcus_torques_ATCC_27756	0.153033	24.4	22-26.9	0.02	0.01
Ruminococcus_albus_AD2013	Ruminococcus_bromii_YE282	0.153035	24.4	22-26.9	0.02	0.01
Marvinbryantia_formatexigens_DSM_14469	Ruminococcus_sp_YE78	0.152719	24.4	22-27	0.02	0.01
Marvinbryantia_formatexigens_DSM_14469	Ruminococcus_sp_YE71	0.152584	24.4	22-27	0.02	0.01
Ruminococcus_gnavus_ATCC_29149	Ruminococcus_sp_JC304	0.152859	24.4	22-27	0.02	0.01
Ruminococcus_gnavus_ATCC_29149	Ruminococcus_sp_YE71	0.15268	24.4	22-27	0.02	0.01
Ruminococcus_albus_KH2T6	Ruminococcus_torques_ATCC_27756	0.152611	24.4	22-27	0.02	0.01
Blautia_hydrogenotrophica_DSM_10507	Ruminococcus_flavefaciens_007c	0.152891	24.4	22-27	0.02	0.01
Blautia_hydrogenotrophica_DSM_10507	Ruminococcus_flavefaciens_MA2007	0.152632	24.4	22-27	0.02	0.01
Ruminococcus_bicirculans	Ruminococcus_lactaris_ATCC_29176	0.15271	24.4	22-27	0.02	0.01
Ruminococcus_lactaris_CC59_002D	Ruminococcus_sp_JC304	0.152648	24.4	22-27	0.02	0.01
Eubacterium_contortum_2789STDY5834876	Ruminococcus_sp_YE71	0.152795	24.4	22-27	0.02	0.01
Clostridium_methylpentosum_DSM_5476	Ruminococcus_albus_KH2T6	0.152674	24.4	22-27	0.02	0.01
Ruminococcus_albus_AD2013	Ruminococcus_bromii_L2-63	0.152956	24.4	22-27	0.02	0.01
Clostridium_methylpentosum_DSM_5476	Ruminococcus_sp_SR15	0.152886	24.4	22-27	0.02	0.01
Ruminococcus_flavefaciens_17	Ruminococcus_torques_L2-14	0.152586	24.4	22-27	0.02	0.01
Ruminococcus_flavefaciens_MA2007	Ruminococcus_gnavus_CC55_001C	0.152584	24.4	22-27	0.02	0.01
Blautia_obeum_ATCC_29174	Ruminococcus_flavefaciens_ATCC_19208	0.153057	24.4	22-26.9	0.02	0.01
Clostridium_methylpentosum_DSM_5476	Ruminococcus_flavefaciens_ATCC_19208	0.152605	24.4	22-27	0.02	0.01
Blautia_obeum_ATCC_29174	Ruminococcus_albus_AR67	0.152935	24.4	22-27	0.02	0.01
Ruminococcus_flavefaciens_YL228	Ruminococcus_sp_SR15	0.153691	24.3	21.9-26.8	0.02	0.01
Clostridium_sporosphaeroides_DSM_1294	Ruminococcus_torques_ATCC_27756	0.153274	24.3	21.9-26.9	0.02	0.01
Clostridium_sporosphaeroides_DSM_1294	Ruminococcus_flavefaciens_XPD3002	0.153828	24.3	21.9-26.8	0.01	0.01
Ruminococcus_flavefaciens_ND2009	Ruminococcus_sp_5_1_39BFAA	0.15381	24.3	21.9-26.8	0.01	0.01
Ruminococcus_sp_5_1_39BFAA	Ruminococcus_sp_SR15	0.153661	24.3	21.9-26.8	0.02	0.01
Ruminococcus_flavefaciens_17	Ruminococcus_sp_5_1_39BFAA	0.153485	24.3	21.9-26.9	0.02	0.01
Ruminococcus_sp_5_1_39BFAA	Ruminococcus_sp_YE71	0.153256	24.3	21.9-26.9	0.02	0.01
Blautia_producta_ATCC_27340	Ruminococcus_sp_18P13	0.153431	24.3	21.9-26.9	0.02	0.01
Blautia_producta_ATCC_27340	Ruminococcus_torques_ATCC_27756	0.1538	24.3	21.9-26.8	0.01	0.01
Blautia_producta_ATCC_27340	Ruminococcus_flavefaciens_XPD3002	0.153446	24.3	21.9-26.9	0.02	0.01
Coprococcus_eutactus_ATCC_27759	Ruminococcus_sp_18P13	0.153771	24.3	21.9-26.8	0.02	0.01
Roseburia_intestinalis_L1-82	Ruminococcus_albus_SY3	0.153398	24.3	21.9-26.9	0.02	0.01
Ruminococcus_flavefaciens_FD-1	Ruminococcus_flavefaciens_YAD2003	0.153701	24.3	21.9-26.8	0.02	0.01
Coprococcus_eutactus_ATCC_27759	Ruminococcus_flavefaciens_FD-1	0.153364	24.3	21.9-26.9	0.02	0.01
Ruminococcus_flavefaciens_FD-1	Ruminococcus_lactaris_ATCC_29176	0.153279	24.3	21.9-26.9	0.02	0.01
Ruminococcus_bicirculans	Ruminococcus_flavefaciens_FD-1	0.153258	24.3	21.9-26.9	0.02	0.01
Ruminococcus_flavefaciens_FD-1	Ruminococcus_flavefaciens_MA2007	0.153218	24.3	22-26.9	0.02	0.01
Clostridium_methylpentosum_DSM_5476	Ruminococcus_flavefaciens_FD-1	0.153452	24.3	21.9-26.9	0.02	0.01
Coprococcus_eutactus_ATCC_27759	Ruminococcus_flavefaciens_AE3010	0.1536	24.3	21.9-26.9	0.02	0.01
Blautia_hydrogenotrophica_DSM_10507	Ruminococcus_flavefaciens_AE3010	0.153473	24.3	21.9-26.9	0.02	0.01
Ruminococcus_bromii_L2-63	Ruminococcus_flavefaciens_AE3010	0.153407	24.3	21.9-26.9	0.02	0.01
Ruminococcus_flavefaciens_007c	Ruminococcus_flavefaciens_YAD2003	0.153668	24.3	21.9-26.8	0.02	0.01
Blautia_hydrogenotrophica_DSM_10507	Ruminococcus_flavefaciens_SAb67	0.153813	24.3	21.9-26.8	0.01	0.01
Clostridium_leptum_DSM_753	Ruminococcus_flavefaciens_SAb67	0.153734	24.3	21.9-26.8	0.02	0.01
Ruminococcus_flavefaciens_007c	Ruminococcus_flavefaciens_SAb67	0.153731	24.3	21.9-26.8	0.02	0.01
Ruminococcus_albus_7	Ruminococcus_albus_8	0.153842	24.3	21.9-26.8	0.01	0.01
Ruminococcus_flavefaciens_007c	Ruminococcus_gauvreauii_DSM_19829	0.153626	24.3	21.9-26.9	0.02	0.01
Ruminococcus_flavefaciens_17	Ruminococcus_flavefaciens_Y1	0.153691	24.3	21.9-26.8	0.02	0.01
Ruminococcus_flavefaciens_007c	Ruminococcus_flavefaciens_ND2009	0.15339	24.3	21.9-26.9	0.02	0.01
Ruminococcus_albus_7	Ruminococcus_bromii_YE282	0.153261	24.3	21.9-26.9	0.02	0.01
Ruminococcus_bromii_YE282	Ruminococcus_callidus_ATCC_27760	0.153659	24.3	21.9-26.8	0.02	0.01
Marvinbryantia_formatexigens_DSM_14469	Ruminococcus_callidus_ATCC_27760	0.15375	24.3	21.9-26.8	0.02	0.01
Marvinbryantia_formatexigens_DSM_14469	Ruminococcus_bicirculans	0.153796	24.3	21.9-26.8	0.01	0.01
Ruminococcus_gnavus_ATCC_29149	Ruminococcus_sp_YE78	0.153334	24.3	21.9-26.9	0.02	0.01
Blautia_hydrogenotrophica_DSM_10507	Clostridium_leptum_DSM_753	0.153215	24.3	22-26.9	0.02	0.01
Blautia_hydrogenotrophica_DSM_10507	Ruminococcus_sp_NK3A76	0.153534	24.3	21.9-26.9	0.02	0.01
Ruminococcus_lactaris_ATCC_29176	Ruminococcus_sp_SR15	0.153585	24.3	21.9-26.9	0.02	0.01
Blautia_hansenii_DSM_20583	Ruminococcus_lactaris_CC59_002D	0.153262	24.3	21.9-26.9	0.02	0.01
Ruminococcus_albus_7	Ruminococcus_flavefaciens_YRD2003	0.153479	24.3	21.9-26.9	0.02	0.01
Ruminococcus_callidus_ATCC_27760	Ruminococcus_lactaris_CC59_002D	0.153492	24.3	21.9-26.9	0.02	0.01
Eubacterium_contortum_2789STDY5834876	Ruminococcus_sp_YE78	0.153285	24.3	21.9-26.9	0.02	0.01
Ruminococcus_albus_AD2013	Ruminococcus_callidus_ATCC_27760	0.15365	24.3	21.9-26.8	0.02	0.01
Ruminococcus_bromii_L2-63	Ruminococcus_sp_HUN007	0.153326	24.3	21.9-26.9	0.02	0.01
Clostridium_methylpentosum_DSM_5476	Ruminococcus_bromii_L2-63	0.15327	24.3	21.9-26.9	0.02	0.01
Ruminococcus_flavefaciens_XPD3002	Ruminococcus_sp_YE71	0.153578	24.3	21.9-26.9	0.02	0.01
Faecalibacterium_prausnitzii_L2_6	Ruminococcus_flavefaciens_XPD3002	0.153308	24.3	21.9-26.9	0.02	0.01
Ruminococcus_bicirculans	Ruminococcus_torques_L2-14	0.153324	24.3	21.9-26.9	0.02	0.01
Faecalibacterium_prausnitzii_L2_6	Ruminococcus_flavefaciens_ATCC_19208	0.15327	24.3	21.9-26.9	0.02	0.01
Blautia_schinkii_DSM_10518	Ruminococcus_sp_18P13	0.154245	24.2	21.8-26.8	0.01	0.01
Blautia_schinkii_DSM_10518	Ruminococcus_flavefaciens_ND2009	0.154431	24.2	21.8-26.7	0.01	0.01
Blautia_schinkii_DSM_10518	Ruminococcus_sp_FC2018	0.154426	24.2	21.8-26.7	0.01	0.01
Faecalibacterium_prausnitzii_L2_6	Ruminococcus_flavefaciens_YL228	0.154038	24.2	21.8-26.8	0.01	0.01
Clostridium_sporosphaeroides_DSM_1294	Ruminococcus_flavefaciens_ND2009	0.154305	24.2	21.8-26.7	0.01	0.01
Clostridium_sporosphaeroides_DSM_1294	Ruminococcus_bromii_YE282	0.154115	24.2	21.8-26.8	0.01	0.01
Clostridium_sporosphaeroides_DSM_1294	Ruminococcus_albus_AR67	0.153868	24.2	21.9-26.8	0.01	0.01
Ruminococcus_albus_AD2013	Ruminococcus_sp_5_1_39BFAA	0.154319	24.2	21.8-26.7	0.01	0.01
Blautia_producta_ATCC_27340	Ruminococcus_flavefaciens_FD-1	0.154084	24.2	21.8-26.8	0.01	0.01
Blautia_producta_ATCC_27340	Ruminococcus_albus_7	0.153876	24.2	21.9-26.8	0.01	0.01
Blautia_producta_ATCC_27340	Ruminococcus_albus_AD2013	0.153995	24.2	21.8-26.8	0.01	0.01
Ruminococcus_sp_18P13	Ruminococcus_sp_JC304	0.153899	24.2	21.8-26.8	0.01	0.01
Roseburia_intestinalis_L1-82	Ruminococcus_bromii_YE282	0.154022	24.2	21.8-26.8	0.01	0.01
Roseburia_intestinalis_L1-82	Ruminococcus_sp_FC2018	0.15426	24.2	21.8-26.8	0.01	0.01
Blautia_obeum_A2_162	Ruminococcus_flavefaciens_FD-1	0.153938	24.2	21.8-26.8	0.01	0.01
Ruminococcus_callidus_ATCC_27760	Ruminococcus_flavefaciens_FD-1	0.154498	24.2	21.8-26.7	0.01	0.01
Ruminococcus_flavefaciens_AE3010	Ruminococcus_gnavus_ATCC_29149	0.153857	24.2	21.9-26.8	0.01	0.01
Clostridium_methylpentosum_DSM_5476	Ruminococcus_flavefaciens_AE3010	0.153948	24.2	21.8-26.8	0.01	0.01
Faecalibacterium_prausnitzii_L2_6	Ruminococcus_flavefaciens_AE3010	0.154127	24.2	21.8-26.8	0.01	0.01
Coprococcus_eutactus_ATCC_27759	Ruminococcus_flavefaciens_YAD2003	0.154085	24.2	21.8-26.8	0.01	0.01
Ruminococcus_flavefaciens_YAD2003	Ruminococcus_lactaris_CC59_002D	0.154233	24.2	21.8-26.8	0.01	0.01
Faecalibacterium_prausnitzii_L2_6	Ruminococcus_flavefaciens_SAb67	0.153978	24.2	21.8-26.8	0.01	0.01
Ruminococcus_albus_8	Ruminococcus_sp_JC304	0.154452	24.2	21.8-26.7	0.01	0.01
Blautia_obeum_A2_162	Ruminococcus_flavefaciens_ND2009	0.153994	24.2	21.8-26.8	0.01	0.01
Blautia_obeum_A2_162	Ruminococcus_flavefaciens_MC2020	0.153991	24.2	21.8-26.8	0.01	0.01
Ruminococcus_flavefaciens_Y1	Ruminococcus_gauvreauii_DSM_19829	0.154471	24.2	21.8-26.7	0.01	0.01
Clostridium_methylpentosum_DSM_5476	Ruminococcus_gnavus_AGR2154	0.154287	24.2	21.8-26.8	0.01	0.01
Blautia_obeum_ATCC_29174	Ruminococcus_flavefaciens_Y1	0.154266	24.2	21.8-26.8	0.01	0.01
Ruminococcus_flavefaciens_ND2009	Ruminococcus_lactaris_ATCC_29176	0.154099	24.2	21.8-26.8	0.01	0.01
Ruminococcus_flavefaciens_ATCC_19208	Ruminococcus_flavefaciens_ND2009	0.153921	24.2	21.8-26.8	0.01	0.01
Marvinbryantia_formatexigens_DSM_14469	Ruminococcus_flavefaciens_MC2020	0.154151	24.2	21.8-26.8	0.01	0.01
Ruminococcus_bromii_YE282	Ruminococcus_sp_JC304	0.15402	24.2	21.8-26.8	0.01	0.01
Ruminococcus_bromii_YE282	Ruminococcus_sp_NK3A76	0.154414	24.2	21.8-26.7	0.01	0.01
Ruminococcus_bromii_YE282	Ruminococcus_sp_YE78	0.154163	24.2	21.8-26.8	0.01	0.01
Ruminococcus_bromii_YE282	Ruminococcus_sp_YE71	0.153992	24.2	21.8-26.8	0.01	0.01
Ruminococcus_flavefaciens_YRD2003	Ruminococcus_gnavus_ATCC_29149	0.154024	24.2	21.8-26.8	0.01	0.01
Blautia_hydrogenotrophica_DSM_10507	Ruminococcus_albus_7	0.154036	24.2	21.8-26.8	0.01	0.01
Ruminococcus_lactaris_CC59_002D	Ruminococcus_sp_FC2018	0.154351	24.2	21.8-26.7	0.01	0.01
Clostridium_methylpentosum_DSM_5476	Ruminococcus_sp_FC2018	0.154259	24.2	21.8-26.8	0.01	0.01
Clostridium_leptum_DSM_753	Ruminococcus_flavefaciens_YRD2003	0.1542	24.2	21.8-26.8	0.01	0.01
Ruminococcus_flavefaciens_YRD2003	Ruminococcus_lactaris_ATCC_29176	0.154032	24.2	21.8-26.8	0.01	0.01
Ruminococcus_flavefaciens_MA2007	Ruminococcus_lactaris_ATCC_29176	0.154292	24.2	21.8-26.7	0.01	0.01
Blautia_hansenii_DSM_20583	Ruminococcus_albus_SY3	0.154398	24.2	21.8-26.7	0.01	0.01
Blautia_obeum_ATCC_29174	Ruminococcus_albus_7	0.154059	24.2	21.8-26.8	0.01	0.01
Ruminococcus_flavefaciens_007c	Ruminococcus_flavefaciens_ATCC_19208	0.154144	24.2	21.8-26.8	0.01	0.01
Ruminococcus_lactaris_CC59_002D	Ruminococcus_sp_YE71	0.154412	24.2	21.8-26.7	0.01	0.01
Clostridium_methylpentosum_DSM_5476	Ruminococcus_callidus_ATCC_27760	0.154101	24.2	21.8-26.8	0.01	0.01
Ruminococcus_flavefaciens_17	Ruminococcus_flavefaciens_ATCC_19208	0.154096	24.2	21.8-26.8	0.01	0.01
Blautia_schinkii_DSM_10518	Ruminococcus_flavefaciens_MC2020	0.154753	24.1	21.7-26.7	0.01	0.01
Blautia_schinkii_DSM_10518	Ruminococcus_albus_AR67	0.154783	24.1	21.7-26.7	0.01	0.01
Ruminococcus_gnavus_AGR2154	Ruminococcus_sp_5_1_39BFAA	0.154567	24.1	21.7-26.7	0.01	0.01
Ruminococcus_sp_5_1_39BFAA	Ruminococcus_sp_NK3A76	0.154725	24.1	21.7-26.7	0.01	0.01
Ruminococcus_sp_5_1_39BFAA	Ruminococcus_sp_YE78	0.154598	24.1	21.7-26.7	0.01	0.01
Blautia_producta_ATCC_27340	Ruminococcus_flavefaciens_ND2009	0.15509	24.1	21.7-26.6	0.01	0.01
Blautia_producta_ATCC_27340	Ruminococcus_flavefaciens_YRD2003	0.15464	24.1	21.7-26.7	0.01	0.01
Blautia_producta_ATCC_27340	Ruminococcus_flavefaciens_ATCC_19208	0.154718	24.1	21.7-26.7	0.01	0.01
Roseburia_intestinalis_L1-82	Ruminococcus_torques_ATCC_27756	0.154784	24.1	21.7-26.7	0.01	0.01
Ruminococcus_bromii_YE282	Ruminococcus_flavefaciens_FD-1	0.154768	24.1	21.7-26.7	0.01	0.01
Ruminococcus_flavefaciens_ATCC_19208	Ruminococcus_flavefaciens_FD-1	0.1546	24.1	21.7-26.7	0.01	0.01
Ruminococcus_flavefaciens_YAD2003	Ruminococcus_sp_JC304	0.154715	24.1	21.7-26.7	0.01	0.01
Coprococcus_eutactus_ATCC_27759	Ruminococcus_gauvreauii_DSM_19829	0.154589	24.1	21.7-26.7	0.01	0.01
Coprococcus_eutactus_ATCC_27759	Ruminococcus_bromii_YE282	0.1551	24.1	21.7-26.6	0.01	0.01
Coprococcus_eutactus_ATCC_27759	Marvinbryantia_formatexigens_DSM_14469	0.15502	24.1	21.7-26.6	0.01	0.01
Marvinbryantia_formatexigens_DSM_14469	Subdoligranulum_variabile_DSM_15176	0.154968	24.1	21.7-26.6	0.01	0.01
Ruminococcus_flavefaciens_SAb67	Ruminococcus_flavefaciens_Y1	0.155147	24.1	21.7-26.6	0.01	0.01
Ruminococcus_flavefaciens_SAb67	Ruminococcus_torques_ATCC_27756	0.155037	24.1	21.7-26.6	0.01	0.01
Marvinbryantia_formatexigens_DSM_14469	Ruminococcus_albus_8	0.154582	24.1	21.7-26.7	0.01	0.01
Ruminococcus_albus_8	Ruminococcus_albus_AD2013	0.155091	24.1	21.7-26.6	0.01	0.01
Blautia_obeum_ATCC_29174	Ruminococcus_albus_8	0.154717	24.1	21.7-26.7	0.01	0.01
Ruminococcus_flavefaciens_ND2009	Ruminococcus_gauvreauii_DSM_19829	0.154541	24.1	21.8-26.7	0.01	0.01
Ruminococcus_flavefaciens_ATCC_19208	Ruminococcus_gauvreauii_DSM_19829	0.15511	24.1	21.7-26.6	0.01	0.01
Ruminococcus_flavefaciens_Y1	Ruminococcus_gnavus_AGR2154	0.154569	24.1	21.7-26.7	0.01	0.01
Ruminococcus_flavefaciens_ND2009	Ruminococcus_gnavus_AGR2154	0.154577	24.1	21.7-26.7	0.01	0.01
Faecalibacterium_prausnitzii_L2_6	Ruminococcus_gnavus_AGR2154	0.15489	24.1	21.7-26.7	0.01	0.01
Ruminococcus_flavefaciens_Y1	Ruminococcus_gnavus_CC55_001C	0.154967	24.1	21.7-26.6	0.01	0.01
Ruminococcus_bromii_YE282	Ruminococcus_flavefaciens_ND2009	0.154765	24.1	21.7-26.7	0.01	0.01
Clostridium_leptum_DSM_753	Ruminococcus_flavefaciens_ND2009	0.154986	24.1	21.7-26.6	0.01	0.01
Ruminococcus_flavefaciens_ND2009	Ruminococcus_flavefaciens_XPD3002	0.154832	24.1	21.7-26.7	0.01	0.01
Ruminococcus_bromii_YE282	Ruminococcus_flavefaciens_YRD2003	0.155165	24.1	21.7-26.6	0.01	0.01
Ruminococcus_bromii_YE282	Ruminococcus_torques_L2-14	0.154827	24.1	21.7-26.7	0.01	0.01
Ruminococcus_gnavus_ATCC_29149	Ruminococcus_sp_FC2018	0.154821	24.1	21.7-26.7	0.01	0.01
Blautia_hydrogenotrophica_DSM_10507	Ruminococcus_sp_FC2018	0.15488	24.1	21.7-26.7	0.01	0.01
Blautia_hydrogenotrophica_DSM_10507	Ruminococcus_albus_AD2013	0.155161	24.1	21.7-26.6	0.01	0.01
Blautia_obeum_ATCC_29174	Ruminococcus_sp_FC2018	0.154739	24.1	21.7-26.7	0.01	0.01
Blautia_obeum_ATCC_29174	Ruminococcus_lactaris_ATCC_29176	0.15511	24.1	21.7-26.6	0.01	0.01
Ruminococcus_albus_7	Ruminococcus_sp_YE78	0.154668	24.1	21.7-26.7	0.01	0.01
Eubacterium_contortum_2789STDY5834876	Ruminococcus_flavefaciens_007c	0.154743	24.1	21.7-26.7	0.01	0.01
Ruminococcus_flavefaciens_007c	Ruminococcus_sp_JC304	0.154834	24.1	21.7-26.7	0.01	0.01
Ruminococcus_flavefaciens_ATCC_19208	Ruminococcus_lactaris_CC59_002D	0.154574	24.1	21.7-26.7	0.01	0.01
Ruminococcus_lactaris_CC59_002D	Ruminococcus_sp_YE78	0.155167	24.1	21.7-26.6	0.01	0.01
Ruminococcus_lactaris_CC59_002D	Ruminococcus_sp_HUN007	0.154665	24.1	21.7-26.7	0.01	0.01
Eubacterium_contortum_2789STDY5834876	Ruminococcus_sp_JC304	0.154964	24.1	21.7-26.6	0.01	0.01
Eubacterium_contortum_2789STDY5834876	Ruminococcus_flavefaciens_ATCC_19208	0.15487	24.1	21.7-26.7	0.01	0.01
Ruminococcus_flavefaciens_MA2007	Ruminococcus_sp_JC304	0.154892	24.1	21.7-26.7	0.01	0.01
Blautia_obeum_ATCC_29174	Ruminococcus_albus_AD2013	0.154646	24.1	21.7-26.7	0.01	0.01
Blautia_obeum_ATCC_29174	Ruminococcus_bicirculans	0.15496	24.1	21.7-26.6	0.01	0.01
Blautia_obeum_ATCC_29174	Ruminococcus_flavefaciens_MA2007	0.15462	24.1	21.7-26.7	0.01	0.01
Faecalibacterium_prausnitzii_L2_6	Ruminococcus_flavefaciens_MA2007	0.15512	24.1	21.7-26.6	0.01	0.01
Clostridium_methylpentosum_DSM_5476	Ruminococcus_sp_YE78	0.1551	24.1	21.7-26.6	0.01	0.01
Blautia_schinkii_DSM_10518	Ruminococcus_flavefaciens_YAD2003	0.155298	24	21.6-26.6	0.01	0.01
Blautia_schinkii_DSM_10518	Ruminococcus_flavefaciens_SAb67	0.155496	24	21.6-26.6	0.01	0.01
Blautia_schinkii_DSM_10518	Ruminococcus_bicirculans	0.155819	24	21.6-26.5	0.01	0.01
Blautia_schinkii_DSM_10518	Ruminococcus_flavefaciens_ATCC_19208	0.155664	24	21.6-26.5	0.01	0.01
Blautia_producta_ATCC_27340	Clostridium_sporosphaeroides_DSM_1294	0.155808	24	21.6-26.5	0.01	0.01
Clostridium_sporosphaeroides_DSM_1294	Eubacterium_contortum_2789STDY5834876	0.155281	24	21.6-26.6	0.01	0.01
Ruminococcus_albus_8	Ruminococcus_sp_5_1_39BFAA	0.155405	24	21.6-26.6	0.01	0.01
Ruminococcus_sp_5_1_39BFAA	Ruminococcus_torques_ATCC_27756	0.155518	24	21.6-26.6	0.01	0.01
Ruminococcus_gnavus_CC55_001C	Ruminococcus_sp_5_1_39BFAA	0.155254	24	21.6-26.6	0.01	0.01
Blautia_producta_ATCC_27340	Ruminococcus_flavefaciens_MC2020	0.155808	24	21.6-26.5	0.01	0.01
Blautia_producta_ATCC_27340	Ruminococcus_flavefaciens_MA2007	0.1557	24	21.6-26.5	0.01	0.01
Blautia_obeum_A2_162	Ruminococcus_sp_18P13	0.15542	24	21.6-26.6	0.01	0.01
Marvinbryantia_formatexigens_DSM_14469	Ruminococcus_sp_18P13	0.155652	24	21.6-26.5	0.01	0.01
Eubacterium_contortum_2789STDY5834876	Ruminococcus_sp_18P13	0.155485	24	21.6-26.6	0.01	0.01
Eubacterium_contortum_2789STDY5834876	Ruminococcus_flavefaciens_FD-1	0.155326	24	21.6-26.6	0.01	0.01
Ruminococcus_flavefaciens_FD-1	Ruminococcus_gnavus_CC55_001C	0.155249	24	21.6-26.6	0.01	0.01
Faecalibacterium_prausnitzii_L2_6	Ruminococcus_flavefaciens_YAD2003	0.155612	24	21.6-26.5	0.01	0.01
Coprococcus_eutactus_ATCC_27759	Ruminococcus_flavefaciens_Y1	0.155242	24	21.6-26.6	0.01	0.01
Coprococcus_eutactus_ATCC_27759	Ruminococcus_flavefaciens_YRD2003	0.155345	24	21.6-26.6	0.01	0.01
Coprococcus_eutactus_ATCC_27759	Ruminococcus_sp_HUN007	0.155479	24	21.6-26.6	0.01	0.01
Eubacterium_contortum_2789STDY5834876	Subdoligranulum_variabile_DSM_15176	0.155772	24	21.6-26.5	0.01	0.01
Ruminococcus_bromii_YE282	Ruminococcus_flavefaciens_SAb67	0.155204	24	21.7-26.6	0.01	0.01
Ruminococcus_flavefaciens_SAb67	Ruminococcus_flavefaciens_YRD2003	0.155797	24	21.6-26.5	0.01	0.01
Ruminococcus_flavefaciens_SAb67	Ruminococcus_sp_NK3A76	0.155413	24	21.6-26.6	0.01	0.01
Ruminococcus_flavefaciens_ATCC_19208	Ruminococcus_flavefaciens_SAb67	0.155432	24	21.6-26.6	0.01	0.01
Blautia_obeum_A2_162	Ruminococcus_gnavus_ATCC_29149	0.155667	24	21.6-26.5	0.01	0.01
Blautia_obeum_A2_162	Ruminococcus_lactaris_ATCC_29176	0.155512	24	21.6-26.6	0.01	0.01
Blautia_obeum_A2_162	Ruminococcus_bicirculans	0.155579	24	21.6-26.6	0.01	0.01
Ruminococcus_albus_KH2T6	Ruminococcus_gauvreauii_DSM_19829	0.155744	24	21.6-26.5	0.01	0.01
Ruminococcus_gnavus_AGR2154	Ruminococcus_sp_FC2018	0.155767	24	21.6-26.5	0.01	0.01
Ruminococcus_flavefaciens_ND2009	Ruminococcus_flavefaciens_Y1	0.155473	24	21.6-26.6	0.01	0.01
Ruminococcus_bromii_YE282	Ruminococcus_flavefaciens_Y1	0.155227	24	21.7-26.6	0.01	0.01
Marvinbryantia_formatexigens_DSM_14469	Ruminococcus_flavefaciens_Y1	0.155229	24	21.7-26.6	0.01	0.01
Ruminococcus_flavefaciens_007c	Ruminococcus_flavefaciens_Y1	0.155266	24	21.6-26.6	0.01	0.01
Ruminococcus_flavefaciens_Y1	Ruminococcus_lactaris_CC59_002D	0.155605	24	21.6-26.6	0.01	0.01
Ruminococcus_flavefaciens_ND2009	Ruminococcus_sp_JC304	0.155335	24	21.6-26.6	0.01	0.01
Ruminococcus_flavefaciens_ND2009	Ruminococcus_sp_NK3A76	0.155222	24	21.7-26.6	0.01	0.01
Blautia_hydrogenotrophica_DSM_10507	Ruminococcus_flavefaciens_MC2020	0.155704	24	21.6-26.5	0.01	0.01
Faecalibacterium_prausnitzii_L2_6	Ruminococcus_flavefaciens_MC2020	0.155744	24	21.6-26.5	0.01	0.01
Blautia_hydrogenotrophica_DSM_10507	Ruminococcus_bromii_YE282	0.155823	24	21.6-26.5	0.01	0.01
Ruminococcus_bromii_YE282	Ruminococcus_sp_FC2018	0.155418	24	21.6-26.6	0.01	0.01
Ruminococcus_albus_AR67	Ruminococcus_bromii_YE282	0.155426	24	21.6-26.6	0.01	0.01
Marvinbryantia_formatexigens_DSM_14469	Ruminococcus_albus_KH2T6	0.155749	24	21.6-26.5	0.01	0.01
Marvinbryantia_formatexigens_DSM_14469	Ruminococcus_flavefaciens_MA2007	0.155283	24	21.6-26.6	0.01	0.01
Clostridium_leptum_DSM_753	Ruminococcus_torques_ATCC_27756	0.155638	24	21.6-26.5	0.01	0.01
Ruminococcus_lactaris_ATCC_29176	Ruminococcus_sp_FC2018	0.155779	24	21.6-26.5	0.01	0.01
Ruminococcus_callidus_ATCC_27760	Ruminococcus_sp_FC2018	0.155252	24	21.6-26.6	0.01	0.01
Ruminococcus_flavefaciens_XPD3002	Ruminococcus_lactaris_ATCC_29176	0.155392	24	21.6-26.6	0.01	0.01
Ruminococcus_flavefaciens_ATCC_19208	Ruminococcus_lactaris_ATCC_29176	0.155545	24	21.6-26.6	0.01	0.01
Ruminococcus_bromii_L2-63	Ruminococcus_flavefaciens_YRD2003	0.155545	24	21.6-26.6	0.01	0.01
Ruminococcus_albus_7	Ruminococcus_sp_YE71	0.15579	24	21.6-26.5	0.01	0.01
Ruminococcus_flavefaciens_XPD3002	Ruminococcus_lactaris_CC59_002D	0.155733	24	21.6-26.5	0.01	0.01
Ruminococcus_bicirculans	Ruminococcus_lactaris_CC59_002D	0.155829	24	21.6-26.5	0.01	0.01
Eubacterium_contortum_2789STDY5834876	Ruminococcus_flavefaciens_MA2007	0.155316	24	21.6-26.6	0.01	0.01
Ruminococcus_albus_AR67	Ruminococcus_sp_JC304	0.155692	24	21.6-26.5	0.01	0.01
Faecalibacterium_prausnitzii_L2_6	Ruminococcus_sp_NK3A76	0.155429	24	21.6-26.6	0.01	0.01
Ruminococcus_gnavus_CC55_001C	Ruminococcus_sp_SR15	0.155188	24	21.7-26.6	0.01	0.01
Clostridium_methylpentosum_DSM_5476	Ruminococcus_flavefaciens_17	0.1557	24	21.6-26.5	0.01	0.01
Ruminococcus_flavefaciens_MA2007	Ruminococcus_flavefaciens_XPD3002	0.155278	24	21.6-26.6	0.01	0.01
Ruminococcus_bicirculans	Ruminococcus_gnavus_CC55_001C	0.155842	24	21.6-26.5	0.01	0.01
Clostridium_methylpentosum_DSM_5476	Ruminococcus_sp_YE71	0.155659	24	21.6-26.5	0.01	0.01
Blautia_schinkii_DSM_10518	Ruminococcus_albus_KH2T6	0.156501	23.9	21.5-26.4	0.01	0.01
Blautia_schinkii_DSM_10518	Ruminococcus_albus_SY3	0.156311	23.9	21.5-26.4	0.01	0.01
Ruminococcus_flavefaciens_XPD3002	Ruminococcus_flavefaciens_YL228	0.156019	23.9	21.5-26.5	0.01	0.01
Clostridium_sporosphaeroides_DSM_1294	Ruminococcus_flavefaciens_YRD2003	0.156158	23.9	21.5-26.5	0.01	0.01
Clostridium_sporosphaeroides_DSM_1294	Eubacterium_acidaminophilum	0.155875	23.9	21.6-26.5	0.01	0.01
Ruminococcus_flavefaciens_FD-1	Ruminococcus_sp_5_1_39BFAA	0.155964	23.9	21.5-26.5	0.01	0.01
Ruminococcus_albus_7	Ruminococcus_sp_5_1_39BFAA	0.156123	23.9	21.5-26.5	0.01	0.01
Ruminococcus_flavefaciens_007c	Ruminococcus_sp_5_1_39BFAA	0.155892	23.9	21.6-26.5	0.01	0.01
Blautia_producta_ATCC_27340	Ruminococcus_bromii_L2-63	0.15646	23.9	21.5-26.4	0.01	0.01
Blautia_producta_ATCC_27340	Ruminococcus_bicirculans	0.156251	23.9	21.5-26.5	0.01	0.01
Ruminococcus_albus_8	Ruminococcus_sp_18P13	0.155857	23.9	21.6-26.5	0.01	0.01
Ruminococcus_lactaris_ATCC_29176	Ruminococcus_sp_18P13	0.156308	23.9	21.5-26.4	0.01	0.01
Ruminococcus_flavefaciens_FD-1	Ruminococcus_gnavus_AGR2154	0.155911	23.9	21.6-26.5	0.01	0.01
Ruminococcus_flavefaciens_FD-1	Ruminococcus_flavefaciens_Y1	0.155932	23.9	21.5-26.5	0.01	0.01
Ruminococcus_albus_AD2013	Ruminococcus_flavefaciens_FD-1	0.156216	23.9	21.5-26.5	0.01	0.01
Ruminococcus_flavefaciens_AE3010	Ruminococcus_sp_FC2018	0.155904	23.9	21.6-26.5	0.01	0.01
Ruminococcus_flavefaciens_AE3010	Ruminococcus_torques_L2-14	0.156297	23.9	21.5-26.4	0.01	0.01
Clostridium_methylpentosum_DSM_5476	Ruminococcus_flavefaciens_YAD2003	0.156265	23.9	21.5-26.5	0.01	0.01
Coprococcus_eutactus_ATCC_27759	Ruminococcus_callidus_ATCC_27760	0.156132	23.9	21.5-26.5	0.01	0.01
Coprococcus_eutactus_ATCC_27759	Ruminococcus_albus_AD2013	0.156265	23.9	21.5-26.5	0.01	0.01
Ruminococcus_flavefaciens_SAb67	Ruminococcus_gnavus_ATCC_29149	0.156144	23.9	21.5-26.5	0.01	0.01
Ruminococcus_flavefaciens_SAb67	Ruminococcus_lactaris_CC59_002D	0.156114	23.9	21.5-26.5	0.01	0.01
Ruminococcus_flavefaciens_SAb67	Ruminococcus_sp_JC304	0.15643	23.9	21.5-26.4	0.01	0.01
Ruminococcus_flavefaciens_SAb67	Ruminococcus_flavefaciens_XPD3002	0.15639	23.9	21.5-26.4	0.01	0.01
Ruminococcus_albus_8	Ruminococcus_sp_YE71	0.156468	23.9	21.5-26.4	0.01	0.01
Ruminococcus_bromii_YE282	Ruminococcus_gnavus_AGR2154	0.156495	23.9	21.5-26.4	0.01	0.01
Ruminococcus_flavefaciens_XPD3002	Ruminococcus_gnavus_AGR2154	0.156405	23.9	21.5-26.4	0.01	0.01
Ruminococcus_flavefaciens_ND2009	Ruminococcus_flavefaciens_YRD2003	0.156169	23.9	21.5-26.5	0.01	0.01
Eubacterium_contortum_2789STDY5834876	Ruminococcus_flavefaciens_MC2020	0.156145	23.9	21.5-26.5	0.01	0.01
Ruminococcus_bromii_YE282	Ruminococcus_lactaris_CC59_002D	0.156196	23.9	21.5-26.5	0.01	0.01
Ruminococcus_bromii_YE282	Ruminococcus_flavefaciens_17	0.156338	23.9	21.5-26.4	0.01	0.01
Ruminococcus_bicirculans	Ruminococcus_gnavus_ATCC_29149	0.155961	23.9	21.5-26.5	0.01	0.01
Ruminococcus_albus_SY3	Ruminococcus_torques_ATCC_27756	0.156142	23.9	21.5-26.5	0.01	0.01
Eubacterium_contortum_2789STDY5834876	Ruminococcus_sp_FC2018	0.155926	23.9	21.5-26.5	0.01	0.01
Ruminococcus_sp_FC2018	Ruminococcus_sp_HUN007	0.156118	23.9	21.5-26.5	0.01	0.01
Ruminococcus_gnavus_CC55_001C	Ruminococcus_sp_FC2018	0.155927	23.9	21.5-26.5	0.01	0.01
Ruminococcus_flavefaciens_YRD2003	Ruminococcus_sp_JC304	0.155955	23.9	21.5-26.5	0.01	0.01
Ruminococcus_albus_7	Ruminococcus_callidus_ATCC_27760	0.156472	23.9	21.5-26.4	0.01	0.01
Ruminococcus_albus_7	Ruminococcus_bromii_L2-63	0.156118	23.9	21.5-26.5	0.01	0.01
Ruminococcus_albus_7	Ruminococcus_flavefaciens_XPD3002	0.156339	23.9	21.5-26.4	0.01	0.01
Ruminococcus_flavefaciens_007c	Ruminococcus_lactaris_CC59_002D	0.155983	23.9	21.5-26.5	0.01	0.01
Eubacterium_contortum_2789STDY5834876	Ruminococcus_albus_KH2T6	0.155922	23.9	21.6-26.5	0.01	0.01
Ruminococcus_albus_AD2013	Ruminococcus_gnavus_CC55_001C	0.15633	23.9	21.5-26.4	0.01	0.01
Ruminococcus_bromii_L2-63	Ruminococcus_flavefaciens_17	0.156418	23.9	21.5-26.4	0.01	0.01
Ruminococcus_flavefaciens_ATCC_19208	Ruminococcus_flavefaciens_XPD3002	0.156082	23.9	21.5-26.5	0.01	0.01
Clostridium_methylpentosum_DSM_5476	Ruminococcus_albus_SY3	0.156244	23.9	21.5-26.5	0.01	0.01
Blautia_schinkii_DSM_10518	Ruminococcus_flavefaciens_AE3010	0.157106	23.8	21.4-26.3	0.01	0.01
Blautia_schinkii_DSM_10518	Ruminococcus_albus_7	0.156546	23.8	21.5-26.4	0.01	0.01
Blautia_schinkii_DSM_10518	Ruminococcus_albus_AD2013	0.156877	23.8	21.4-26.4	0.01	0.01
Ruminococcus_flavefaciens_Y1	Ruminococcus_sp_5_1_39BFAA	0.156984	23.8	21.4-26.3	0.01	0.01
Ruminococcus_flavefaciens_MA2007	Ruminococcus_sp_5_1_39BFAA	0.156608	23.8	21.5-26.4	0.01	0.01
Ruminococcus_albus_AR67	Ruminococcus_sp_5_1_39BFAA	0.157166	23.8	21.4-26.3	0.01	0.01
Roseburia_intestinalis_L1-82	Ruminococcus_gnavus_AGR2154	0.156648	23.8	21.4-26.4	0.01	0.01
Ruminococcus_flavefaciens_FD-1	Ruminococcus_gnavus_ATCC_29149	0.156867	23.8	21.4-26.4	0.01	0.01
Ruminococcus_flavefaciens_FD-1	Ruminococcus_sp_JC304	0.156813	23.8	21.4-26.4	0.01	0.01
Ruminococcus_albus_AR67	Ruminococcus_flavefaciens_FD-1	0.156666	23.8	21.4-26.4	0.01	0.01
Eubacterium_contortum_2789STDY5834876	Ruminococcus_flavefaciens_YAD2003	0.1568	23.8	21.4-26.4	0.01	0.01
Coprococcus_eutactus_ATCC_27759	Ruminococcus_flavefaciens_ND2009	0.156737	23.8	21.4-26.4	0.01	0.01
Coprococcus_eutactus_ATCC_27759	Ruminococcus_albus_7	0.157171	23.8	21.4-26.3	0.01	0.01
Coprococcus_eutactus_ATCC_27759	Ruminococcus_albus_KH2T6	0.157166	23.8	21.4-26.3	0.01	0.01
Coprococcus_eutactus_ATCC_27759	Ruminococcus_flavefaciens_XPD3002	0.156951	23.8	21.4-26.3	0.01	0.01
Coprococcus_eutactus_ATCC_27759	Ruminococcus_flavefaciens_ATCC_19208	0.156837	23.8	21.4-26.4	0.01	0.01
Coprococcus_eutactus_ATCC_27759	Ruminococcus_albus_AR67	0.156655	23.8	21.4-26.4	0.01	0.01
Coprococcus_eutactus_ATCC_27759	Ruminococcus_sp_YE71	0.156915	23.8	21.4-26.4	0.01	0.01
Ruminococcus_albus_8	Ruminococcus_flavefaciens_SAb67	0.15678	23.8	21.4-26.4	0.01	0.01
Ruminococcus_flavefaciens_MC2020	Ruminococcus_flavefaciens_SAb67	0.156595	23.8	21.5-26.4	0.01	0.01
Ruminococcus_flavefaciens_SAb67	Ruminococcus_sp_YE78	0.156884	23.8	21.4-26.4	0.01	0.01
Ruminococcus_albus_8	Ruminococcus_flavefaciens_XPD3002	0.156546	23.8	21.5-26.4	0.01	0.01
Blautia_obeum_A2_162	Ruminococcus_bromii_YE282	0.157027	23.8	21.4-26.3	0.01	0.01
Blautia_obeum_A2_162	Clostridium_methylpentosum_DSM_5476	0.156815	23.8	21.4-26.4	0.01	0.01
Blautia_obeum_A2_162	Ruminococcus_gnavus_CC55_001C	0.156896	23.8	21.4-26.4	0.01	0.01
Ruminococcus_bromii_YE282	Ruminococcus_gauvreauii_DSM_19829	0.156848	23.8	21.4-26.4	0.01	0.01
Ruminococcus_gnavus_AGR2154	Ruminococcus_lactaris_CC59_002D	0.156583	23.8	21.5-26.4	0.01	0.01
Ruminococcus_flavefaciens_Y1	Ruminococcus_gnavus_ATCC_29149	0.157062	23.8	21.4-26.3	0.01	0.01
Eubacterium_contortum_2789STDY5834876	Ruminococcus_flavefaciens_Y1	0.156722	23.8	21.4-26.4	0.01	0.01
Ruminococcus_flavefaciens_Y1	Ruminococcus_sp_JC304	0.156691	23.8	21.4-26.4	0.01	0.01
Clostridium_methylpentosum_DSM_5476	Ruminococcus_flavefaciens_Y1	0.156967	23.8	21.4-26.3	0.01	0.01
Ruminococcus_flavefaciens_ND2009	Ruminococcus_gnavus_ATCC_29149	0.156536	23.8	21.5-26.4	0.01	0.01
Blautia_hydrogenotrophica_DSM_10507	Ruminococcus_flavefaciens_ND2009	0.156713	23.8	21.4-26.4	0.01	0.01
Ruminococcus_bromii_YE282	Ruminococcus_flavefaciens_MC2020	0.156911	23.8	21.4-26.4	0.01	0.01
Clostridium_leptum_DSM_753	Ruminococcus_flavefaciens_MC2020	0.156651	23.8	21.4-26.4	0.01	0.01
Ruminococcus_bromii_YE282	Ruminococcus_flavefaciens_XPD3002	0.156835	23.8	21.4-26.4	0.01	0.01
Ruminococcus_bicirculans	Ruminococcus_bromii_YE282	0.156567	23.8	21.5-26.4	0.01	0.01
Ruminococcus_bromii_YE282	Ruminococcus_flavefaciens_ATCC_19208	0.157182	23.8	21.4-26.3	0.01	0.01
Marvinbryantia_formatexigens_DSM_14469	Ruminococcus_sp_FC2018	0.157061	23.8	21.4-26.3	0.01	0.01
Marvinbryantia_formatexigens_DSM_14469	Ruminococcus_sp_NK3A76	0.156945	23.8	21.4-26.4	0.01	0.01
Ruminococcus_flavefaciens_MA2007	Ruminococcus_gnavus_ATCC_29149	0.156852	23.8	21.4-26.4	0.01	0.01
Blautia_hydrogenotrophica_DSM_10507	Ruminococcus_bicirculans	0.157004	23.8	21.4-26.3	0.01	0.01
Blautia_hydrogenotrophica_DSM_10507	Ruminococcus_flavefaciens_ATCC_19208	0.156915	23.8	21.4-26.4	0.01	0.01
Blautia_hydrogenotrophica_DSM_10507	Ruminococcus_albus_AR67	0.157156	23.8	21.4-26.3	0.01	0.01
Blautia_hydrogenotrophica_DSM_10507	Ruminococcus_albus_SY3	0.157079	23.8	21.4-26.3	0.01	0.01
Ruminococcus_flavefaciens_007c	Ruminococcus_lactaris_ATCC_29176	0.156559	23.8	21.5-26.4	0.01	0.01
Ruminococcus_bromii_L2-63	Ruminococcus_lactaris_ATCC_29176	0.156803	23.8	21.4-26.4	0.01	0.01
Blautia_hansenii_DSM_20583	Ruminococcus_gnavus_CC55_001C	0.156693	23.8	21.4-26.4	0.01	0.01
Ruminococcus_albus_AD2013	Ruminococcus_sp_JC304	0.156874	23.8	21.4-26.4	0.01	0.01
Ruminococcus_callidus_ATCC_27760	Ruminococcus_sp_YE78	0.156687	23.8	21.4-26.4	0.01	0.01
Ruminococcus_albus_AR67	Ruminococcus_callidus_ATCC_27760	0.156755	23.8	21.4-26.4	0.01	0.01
Ruminococcus_callidus_ATCC_27760	Ruminococcus_sp_YE71	0.156847	23.8	21.4-26.4	0.01	0.01
Blautia_obeum_ATCC_29174	Ruminococcus_sp_NK3A76	0.157141	23.8	21.4-26.3	0.01	0.01
Ruminococcus_sp_HUN007	Ruminococcus_sp_NK3A76	0.157008	23.8	21.4-26.3	0.01	0.01
Ruminococcus_gnavus_CC55_001C	Ruminococcus_sp_NK3A76	0.156965	23.8	21.4-26.3	0.01	0.01
Ruminococcus_albus_KH2T6	Ruminococcus_gnavus_CC55_001C	0.156713	23.8	21.4-26.4	0.01	0.01
Ruminococcus_bromii_L2-63	Ruminococcus_flavefaciens_ATCC_19208	0.156846	23.8	21.4-26.4	0.01	0.01
Ruminococcus_albus_AR67	Ruminococcus_bromii_L2-63	0.156539	23.8	21.5-26.4	0.01	0.01
Faecalibacterium_prausnitzii_L2_6	Ruminococcus_albus_AR67	0.157022	23.8	21.4-26.3	0.01	0.01
Blautia_schinkii_DSM_10518	Ruminococcus_flavefaciens_YRD2003	0.15742	23.7	21.3-26.3	0.01	0.01
Blautia_schinkii_DSM_10518	Ruminococcus_flavefaciens_MA2007	0.157389	23.7	21.3-26.3	0.01	0.01
Clostridium_sporosphaeroides_DSM_1294	Ruminococcus_flavefaciens_MC2020	0.157562	23.7	21.3-26.3	0.01	0.01
Clostridium_sporosphaeroides_DSM_1294	Ruminococcus_albus_SY3	0.157256	23.7	21.4-26.3	0.01	0.01
Ruminococcus_sp_18P13	Ruminococcus_sp_5_1_39BFAA	0.157475	23.7	21.3-26.3	0.01	0.01
Ruminococcus_albus_KH2T6	Ruminococcus_sp_5_1_39BFAA	0.157259	23.7	21.4-26.3	0.01	0.01
Ruminococcus_flavefaciens_ATCC_19208	Ruminococcus_sp_5_1_39BFAA	0.157861	23.7	21.3-26.2	0.01	0.01
Ruminococcus_sp_5_1_39BFAA	Ruminococcus_sp_HUN007	0.157804	23.7	21.3-26.2	0.01	0.01
Blautia_producta_ATCC_27340	Ruminococcus_sp_NK3A76	0.157878	23.7	21.3-26.2	0.01	0.01
Blautia_hydrogenotrophica_DSM_10507	Ruminococcus_sp_18P13	0.157651	23.7	21.3-26.2	0.01	0.01
Ruminococcus_lactaris_CC59_002D	Ruminococcus_sp_18P13	0.157816	23.7	21.3-26.2	0.01	0.01
Eubacterium_contortum_2789STDY5834876	Roseburia_intestinalis_L1-82	0.15768	23.7	21.3-26.2	0.01	0.01
Roseburia_intestinalis_L1-82	Ruminococcus_flavefaciens_XPD3002	0.157803	23.7	21.3-26.2	0.01	0.01
Ruminococcus_flavefaciens_FD-1	Ruminococcus_lactaris_CC59_002D	0.157538	23.7	21.3-26.3	0.01	0.01
Ruminococcus_flavefaciens_17	Ruminococcus_flavefaciens_FD-1	0.157661	23.7	21.3-26.2	0.01	0.01
Ruminococcus_flavefaciens_YAD2003	Ruminococcus_lactaris_ATCC_29176	0.157249	23.7	21.4-26.3	0.01	0.01
Ruminococcus_flavefaciens_XPD3002	Ruminococcus_flavefaciens_YAD2003	0.157479	23.7	21.3-26.3	0.01	0.01
Ruminococcus_flavefaciens_YAD2003	Ruminococcus_sp_YE78	0.15788	23.7	21.3-26.2	0.01	0.01
Coprococcus_eutactus_ATCC_27759	Ruminococcus_flavefaciens_MC2020	0.157279	23.7	21.4-26.3	0.01	0.01
Coprococcus_eutactus_ATCC_27759	Ruminococcus_sp_FC2018	0.157369	23.7	21.3-26.3	0.01	0.01
Ruminococcus_flavefaciens_SAb67	Ruminococcus_lactaris_ATCC_29176	0.157387	23.7	21.3-26.3	0.01	0.01
Ruminococcus_albus_8	Ruminococcus_sp_NK3A76	0.157267	23.7	21.4-26.3	0.01	0.01
Ruminococcus_albus_8	Ruminococcus_albus_KH2T6	0.157227	23.7	21.4-26.3	0.01	0.01
Ruminococcus_albus_8	Ruminococcus_bromii_L2-63	0.157823	23.7	21.3-26.2	0.01	0.01
Ruminococcus_albus_8	Ruminococcus_albus_AR67	0.157511	23.7	21.3-26.3	0.01	0.01
Ruminococcus_albus_8	Ruminococcus_sp_HUN007	0.157546	23.7	21.3-26.3	0.01	0.01
Blautia_obeum_A2_162	Ruminococcus_flavefaciens_YRD2003	0.157436	23.7	21.3-26.3	0.01	0.01
Blautia_obeum_A2_162	Ruminococcus_flavefaciens_MA2007	0.15721	23.7	21.4-26.3	0.01	0.01
Ruminococcus_albus_7	Ruminococcus_gauvreauii_DSM_19829	0.157452	23.7	21.3-26.3	0.01	0.01
Ruminococcus_albus_AD2013	Ruminococcus_gauvreauii_DSM_19829	0.157286	23.7	21.4-26.3	0.01	0.01
Ruminococcus_albus_7	Ruminococcus_gnavus_AGR2154	0.157871	23.7	21.3-26.2	0.01	0.01
Ruminococcus_gnavus_AGR2154	Ruminococcus_sp_JC304	0.15769	23.7	21.3-26.2	0.01	0.01
Ruminococcus_gnavus_AGR2154	Ruminococcus_sp_NK3A76	0.157528	23.7	21.3-26.3	0.01	0.01
Ruminococcus_albus_KH2T6	Ruminococcus_gnavus_AGR2154	0.157307	23.7	21.3-26.3	0.01	0.01
Ruminococcus_flavefaciens_ATCC_19208	Ruminococcus_gnavus_AGR2154	0.157404	23.7	21.3-26.3	0.01	0.01
Ruminococcus_flavefaciens_Y1	Ruminococcus_lactaris_ATCC_29176	0.157277	23.7	21.4-26.3	0.01	0.01
Ruminococcus_bromii_L2-63	Ruminococcus_flavefaciens_MC2020	0.157744	23.7	21.3-26.2	0.01	0.01
Ruminococcus_flavefaciens_MA2007	Ruminococcus_flavefaciens_MC2020	0.157731	23.7	21.3-26.2	0.01	0.01
Ruminococcus_flavefaciens_MC2020	Ruminococcus_torques_L2-14	0.157684	23.7	21.3-26.2	0.01	0.01
Ruminococcus_bromii_YE282	Ruminococcus_lactaris_ATCC_29176	0.157599	23.7	21.3-26.3	0.01	0.01
Ruminococcus_albus_KH2T6	Ruminococcus_bromii_YE282	0.15721	23.7	21.4-26.3	0.01	0.01
Ruminococcus_bromii_YE282	Ruminococcus_flavefaciens_MA2007	0.15746	23.7	21.3-26.3	0.01	0.01
Marvinbryantia_formatexigens_DSM_14469	Ruminococcus_flavefaciens_XPD3002	0.157521	23.7	21.3-26.3	0.01	0.01
Ruminococcus_albus_KH2T6	Ruminococcus_gnavus_ATCC_29149	0.157356	23.7	21.3-26.3	0.01	0.01
Blautia_hansenii_DSM_20583	Ruminococcus_torques_ATCC_27756	0.157548	23.7	21.3-26.3	0.01	0.01
Blautia_hydrogenotrophica_DSM_10507	Ruminococcus_callidus_ATCC_27760	0.157873	23.7	21.3-26.2	0.01	0.01
Blautia_hansenii_DSM_20583	Blautia_obeum_ATCC_29174	0.157679	23.7	21.3-26.2	0.01	0.01
Eubacterium_contortum_2789STDY5834876	Ruminococcus_flavefaciens_YRD2003	0.157282	23.7	21.4-26.3	0.01	0.01
Ruminococcus_flavefaciens_YRD2003	Ruminococcus_sp_SR15	0.1578	23.7	21.3-26.2	0.01	0.01
Ruminococcus_albus_7	Ruminococcus_lactaris_CC59_002D	0.157718	23.7	21.3-26.2	0.01	0.01
Eubacterium_contortum_2789STDY5834876	Ruminococcus_albus_7	0.157366	23.7	21.3-26.3	0.01	0.01
Ruminococcus_albus_AD2013	Ruminococcus_lactaris_CC59_002D	0.157839	23.7	21.3-26.2	0.01	0.01
Ruminococcus_bromii_L2-63	Ruminococcus_lactaris_CC59_002D	0.157855	23.7	21.3-26.2	0.01	0.01
Eubacterium_contortum_2789STDY5834876	Ruminococcus_sp_NK3A76	0.157722	23.7	21.3-26.2	0.01	0.01
Eubacterium_contortum_2789STDY5834876	Ruminococcus_albus_AR67	0.157721	23.7	21.3-26.2	0.01	0.01
Ruminococcus_callidus_ATCC_27760	Ruminococcus_sp_JC304	0.157289	23.7	21.4-26.3	0.01	0.01
Ruminococcus_albus_KH2T6	Ruminococcus_sp_JC304	0.157534	23.7	21.3-26.3	0.01	0.01
Ruminococcus_sp_JC304	Ruminococcus_sp_SR15	0.157236	23.7	21.4-26.3	0.01	0.01
Ruminococcus_sp_JC304	Ruminococcus_sp_YE71	0.157288	23.7	21.4-26.3	0.01	0.01
Blautia_obeum_ATCC_29174	Ruminococcus_albus_KH2T6	0.157241	23.7	21.4-26.3	0.01	0.01
Ruminococcus_flavefaciens_17	Ruminococcus_sp_SR15	0.157743	23.7	21.3-26.2	0.01	0.01
Ruminococcus_bicirculans	Ruminococcus_sp_SR15	0.157707	23.7	21.3-26.2	0.01	0.01
Blautia_obeum_ATCC_29174	Ruminococcus_sp_HUN007	0.15771	23.7	21.3-26.2	0.01	0.01
Ruminococcus_flavefaciens_YAD2003	Ruminococcus_sp_5_1_39BFAA	0.158129	23.6	21.2-26.2	0.01	0.01
Ruminococcus_flavefaciens_SAb67	Ruminococcus_sp_5_1_39BFAA	0.158507	23.6	21.2-26.1	0.01	0.01
Ruminococcus_sp_5_1_39BFAA	Ruminococcus_sp_FC2018	0.158243	23.6	21.2-26.2	0.01	0.01
Ruminococcus_albus_SY3	Ruminococcus_sp_5_1_39BFAA	0.158565	23.6	21.2-26.1	0.01	0.01
Ruminococcus_sp_18P13	Ruminococcus_sp_NK3A76	0.158325	23.6	21.2-26.1	0.01	0.01
Ruminococcus_sp_18P13	Ruminococcus_sp_SR15	0.158477	23.6	21.2-26.1	0.01	0.01
Ruminococcus_sp_18P13	Ruminococcus_sp_YE78	0.158515	23.6	21.2-26.1	0.01	0.01
Ruminococcus_albus_AR67	Ruminococcus_sp_18P13	0.157912	23.6	21.3-26.2	0.01	0.01
Ruminococcus_flavefaciens_FD-1	Ruminococcus_sp_FC2018	0.158472	23.6	21.2-26.1	0.01	0.01
Ruminococcus_bromii_L2-63	Ruminococcus_flavefaciens_FD-1	0.158131	23.6	21.2-26.2	0.01	0.01
Blautia_obeum_ATCC_29174	Ruminococcus_flavefaciens_FD-1	0.15794	23.6	21.3-26.2	0.01	0.01
Ruminococcus_albus_8	Ruminococcus_flavefaciens_AE3010	0.158501	23.6	21.2-26.1	0.01	0.01
Ruminococcus_flavefaciens_YAD2003	Ruminococcus_gnavus_AGR2154	0.158501	23.6	21.2-26.1	0.01	0.01
Ruminococcus_bromii_L2-63	Ruminococcus_flavefaciens_YAD2003	0.157916	23.6	21.3-26.2	0.01	0.01
Ruminococcus_flavefaciens_YAD2003	Ruminococcus_sp_YE71	0.158025	23.6	21.2-26.2	0.01	0.01
Coprococcus_eutactus_ATCC_27759	Ruminococcus_flavefaciens_17	0.15844	23.6	21.2-26.1	0.01	0.01
Coprococcus_eutactus_ATCC_27759	Ruminococcus_sp_YE78	0.158036	23.6	21.2-26.2	0.01	0.01
Eubacterium_contortum_2789STDY5834876	Ruminococcus_flavefaciens_SAb67	0.158532	23.6	21.2-26.1	0.01	0.01
Ruminococcus_bromii_L2-63	Ruminococcus_flavefaciens_SAb67	0.157897	23.6	21.3-26.2	0.01	0.01
Blautia_obeum_ATCC_29174	Ruminococcus_flavefaciens_SAb67	0.158506	23.6	21.2-26.1	0.01	0.01
Ruminococcus_flavefaciens_SAb67	Ruminococcus_sp_YE71	0.157885	23.6	21.3-26.2	0.01	0.01
Ruminococcus_albus_8	Ruminococcus_bromii_YE282	0.158263	23.6	21.2-26.2	0.01	0.01
Ruminococcus_albus_8	Ruminococcus_albus_SY3	0.158314	23.6	21.2-26.1	0.01	0.01
Blautia_obeum_A2_162	Ruminococcus_flavefaciens_Y1	0.158405	23.6	21.2-26.1	0.01	0.01
Blautia_obeum_A2_162	Ruminococcus_sp_YE78	0.158231	23.6	21.2-26.2	0.01	0.01
Blautia_obeum_A2_162	Ruminococcus_sp_YE71	0.157904	23.6	21.3-26.2	0.01	0.01
Ruminococcus_flavefaciens_XPD3002	Ruminococcus_gauvreauii_DSM_19829	0.158023	23.6	21.2-26.2	0.01	0.01
Ruminococcus_albus_AR67	Ruminococcus_gauvreauii_DSM_19829	0.158394	23.6	21.2-26.1	0.01	0.01
Ruminococcus_albus_AD2013	Ruminococcus_gnavus_AGR2154	0.158445	23.6	21.2-26.1	0.01	0.01
Ruminococcus_albus_AR67	Ruminococcus_gnavus_AGR2154	0.158428	23.6	21.2-26.1	0.01	0.01
Ruminococcus_flavefaciens_XPD3002	Ruminococcus_flavefaciens_Y1	0.158221	23.6	21.2-26.2	0.01	0.01
Ruminococcus_flavefaciens_Y1	Ruminococcus_sp_YE78	0.158442	23.6	21.2-26.1	0.01	0.01
Eubacterium_contortum_2789STDY5834876	Ruminococcus_flavefaciens_ND2009	0.158194	23.6	21.2-26.2	0.01	0.01
Ruminococcus_flavefaciens_MC2020	Ruminococcus_sp_NK3A76	0.157927	23.6	21.3-26.2	0.01	0.01
Ruminococcus_bromii_YE282	Ruminococcus_gnavus_ATCC_29149	0.157954	23.6	21.3-26.2	0.01	0.01
Eubacterium_contortum_2789STDY5834876	Ruminococcus_bromii_YE282	0.158421	23.6	21.2-26.1	0.01	0.01
Blautia_obeum_ATCC_29174	Ruminococcus_bromii_YE282	0.158429	23.6	21.2-26.1	0.01	0.01
Ruminococcus_bromii_YE282	Ruminococcus_gnavus_CC55_001C	0.157974	23.6	21.3-26.2	0.01	0.01
Marvinbryantia_formatexigens_DSM_14469	Ruminococcus_albus_SY3	0.157937	23.6	21.3-26.2	0.01	0.01
Faecalibacterium_prausnitzii_L2_6	Ruminococcus_sp_FC2018	0.158391	23.6	21.2-26.1	0.01	0.01
Ruminococcus_albus_7	Ruminococcus_lactaris_ATCC_29176	0.15799	23.6	21.3-26.2	0.01	0.01
Ruminococcus_lactaris_ATCC_29176	Ruminococcus_sp_JC304	0.158091	23.6	21.2-26.2	0.01	0.01
Ruminococcus_lactaris_ATCC_29176	Ruminococcus_torques_L2-14	0.158334	23.6	21.2-26.1	0.01	0.01
Ruminococcus_lactaris_ATCC_29176	Ruminococcus_sp_YE71	0.158489	23.6	21.2-26.1	0.01	0.01
Blautia_hansenii_DSM_20583	Ruminococcus_sp_JC304	0.158494	23.6	21.2-26.1	0.01	0.01
Blautia_hansenii_DSM_20583	Clostridium_methylpentosum_DSM_5476	0.158318	23.6	21.2-26.1	0.01	0.01
Eubacterium_contortum_2789STDY5834876	Ruminococcus_albus_AD2013	0.158565	23.6	21.2-26.1	0.01	0.01
Eubacterium_contortum_2789STDY5834876	Ruminococcus_sp_SR15	0.158111	23.6	21.2-26.2	0.01	0.01
Ruminococcus_sp_JC304	Ruminococcus_sp_NK3A76	0.157964	23.6	21.3-26.2	0.01	0.01
Ruminococcus_sp_JC304	Ruminococcus_sp_YE78	0.158165	23.6	21.2-26.2	0.01	0.01
Ruminococcus_gnavus_CC55_001C	Ruminococcus_sp_JC304	0.158265	23.6	21.2-26.2	0.01	0.01
Ruminococcus_albus_KH2T6	Ruminococcus_bromii_L2-63	0.158136	23.6	21.2-26.2	0.01	0.01
Ruminococcus_albus_AD2013	Ruminococcus_sp_HUN007	0.158444	23.6	21.2-26.1	0.01	0.01
Ruminococcus_bromii_L2-63	Ruminococcus_sp_SR15	0.157978	23.6	21.3-26.2	0.01	0.01
Ruminococcus_albus_SY3	Ruminococcus_bromii_L2-63	0.158205	23.6	21.2-26.2	0.01	0.01
Ruminococcus_sp_HUN007	Ruminococcus_torques_L2-14	0.157906	23.6	21.3-26.2	0.01	0.01
Ruminococcus_albus_AR67	Ruminococcus_gnavus_CC55_001C	0.158409	23.6	21.2-26.1	0.01	0.01
Blautia_obeum_ATCC_29174	Ruminococcus_albus_SY3	0.158004	23.6	21.2-26.2	0.01	0.01
Ruminococcus_albus_8	Ruminococcus_flavefaciens_YL228	0.158987	23.5	21.1-26.1	0.01	0.01
Ruminococcus_flavefaciens_MC2020	Ruminococcus_flavefaciens_YL228	0.158752	23.5	21.1-26.1	0.01	0.01
Clostridium_leptum_DSM_753	Ruminococcus_flavefaciens_YL228	0.158623	23.5	21.2-26.1	0.01	0.01
Clostridium_sporosphaeroides_DSM_1294	Ruminococcus_bromii_L2-63	0.158907	23.5	21.1-26.1	0.01	0.01
Blautia_obeum_A2_162	Ruminococcus_flavefaciens_AE3010	0.159004	23.5	21.1-26	0.01	0.01
Ruminococcus_flavefaciens_AE3010	Ruminococcus_flavefaciens_MC2020	0.159139	23.5	21.1-26	0.01	0.01
Ruminococcus_flavefaciens_AE3010	Ruminococcus_flavefaciens_YRD2003	0.159125	23.5	21.1-26	0.01	0.01
Ruminococcus_albus_7	Ruminococcus_flavefaciens_AE3010	0.159124	23.5	21.1-26	0.01	0.01
Ruminococcus_flavefaciens_AE3010	Ruminococcus_sp_NK3A76	0.159232	23.5	21.1-26	0.01	0.01
Ruminococcus_albus_KH2T6	Ruminococcus_flavefaciens_AE3010	0.158643	23.5	21.2-26.1	0.01	0.01
Ruminococcus_bromii_YE282	Ruminococcus_flavefaciens_YAD2003	0.159252	23.5	21.1-26	0.01	0.01
Ruminococcus_flavefaciens_YAD2003	Ruminococcus_gnavus_CC55_001C	0.15874	23.5	21.1-26.1	0.01	0.01
Coprococcus_eutactus_ATCC_27759	Ruminococcus_flavefaciens_007c	0.158844	23.5	21.1-26.1	0.01	0.01
Coprococcus_eutactus_ATCC_27759	Ruminococcus_flavefaciens_MA2007	0.158947	23.5	21.1-26.1	0.01	0.01
Blautia_obeum_A2_162	Ruminococcus_flavefaciens_SAb67	0.159242	23.5	21.1-26	0.01	0.01
Ruminococcus_flavefaciens_SAb67	Ruminococcus_gnavus_AGR2154	0.158736	23.5	21.1-26.1	0.01	0.01
Ruminococcus_flavefaciens_SAb67	Ruminococcus_gnavus_CC55_001C	0.158924	23.5	21.1-26.1	0.01	0.01
Blautia_obeum_A2_162	Ruminococcus_albus_8	0.159055	23.5	21.1-26	0.01	0.01
Ruminococcus_albus_8	Ruminococcus_lactaris_CC59_002D	0.158738	23.5	21.1-26.1	0.01	0.01
Blautia_obeum_A2_162	Ruminococcus_gnavus_AGR2154	0.159145	23.5	21.1-26	0.01	0.01
Blautia_hansenii_DSM_20583	Blautia_obeum_A2_162	0.159239	23.5	21.1-26	0.01	0.01
Blautia_obeum_A2_162	Ruminococcus_albus_AR67	0.158898	23.5	21.1-26.1	0.01	0.01
Ruminococcus_bromii_L2-63	Ruminococcus_flavefaciens_Y1	0.158815	23.5	21.1-26.1	0.01	0.01
Ruminococcus_flavefaciens_Y1	Ruminococcus_sp_YE71	0.158808	23.5	21.1-26.1	0.01	0.01
Ruminococcus_flavefaciens_MC2020	Ruminococcus_flavefaciens_ND2009	0.158772	23.5	21.1-26.1	0.01	0.01
Ruminococcus_albus_7	Ruminococcus_flavefaciens_ND2009	0.159114	23.5	21.1-26	0.01	0.01
Ruminococcus_flavefaciens_ND2009	Ruminococcus_sp_YE78	0.159076	23.5	21.1-26	0.01	0.01
Ruminococcus_flavefaciens_ND2009	Ruminococcus_sp_YE71	0.159221	23.5	21.1-26	0.01	0.01
Ruminococcus_albus_AD2013	Ruminococcus_gnavus_ATCC_29149	0.158635	23.5	21.2-26.1	0.01	0.01
Ruminococcus_albus_AR67	Ruminococcus_gnavus_ATCC_29149	0.159196	23.5	21.1-26	0.01	0.01
Ruminococcus_flavefaciens_YRD2003	Ruminococcus_sp_FC2018	0.158631	23.5	21.2-26.1	0.01	0.01
Ruminococcus_sp_FC2018	Ruminococcus_sp_JC304	0.15858	23.5	21.2-26.1	0.01	0.01
Ruminococcus_bromii_L2-63	Ruminococcus_sp_FC2018	0.158745	23.5	21.1-26.1	0.01	0.01
Ruminococcus_sp_FC2018	Ruminococcus_torques_L2-14	0.15883	23.5	21.1-26.1	0.01	0.01
Clostridium_leptum_DSM_753	Ruminococcus_flavefaciens_XPD3002	0.159178	23.5	21.1-26	0.01	0.01
Ruminococcus_lactaris_ATCC_29176	Ruminococcus_sp_YE78	0.158804	23.5	21.1-26.1	0.01	0.01
Clostridium_methylpentosum_DSM_5476	Ruminococcus_lactaris_ATCC_29176	0.158739	23.5	21.1-26.1	0.01	0.01
Ruminococcus_albus_AD2013	Ruminococcus_flavefaciens_YRD2003	0.158989	23.5	21.1-26	0.01	0.01
Ruminococcus_albus_7	Ruminococcus_gnavus_CC55_001C	0.158767	23.5	21.1-26.1	0.01	0.01
Clostridium_methylpentosum_DSM_5476	Ruminococcus_flavefaciens_007c	0.158795	23.5	21.1-26.1	0.01	0.01
Ruminococcus_sp_HUN007	Ruminococcus_sp_JC304	0.158764	23.5	21.1-26.1	0.01	0.01
Ruminococcus_sp_NK3A76	Ruminococcus_sp_YE78	0.158815	23.5	21.1-26.1	0.01	0.01
Ruminococcus_sp_NK3A76	Ruminococcus_sp_YE71	0.158919	23.5	21.1-26.1	0.01	0.01
Ruminococcus_albus_KH2T6	Ruminococcus_sp_SR15	0.158903	23.5	21.1-26.1	0.01	0.01
Ruminococcus_sp_HUN007	Ruminococcus_sp_SR15	0.158857	23.5	21.1-26.1	0.01	0.01
Ruminococcus_bicirculans	Ruminococcus_flavefaciens_ATCC_19208	0.159147	23.5	21.1-26	0.01	0.01
Ruminococcus_albus_SY3	Ruminococcus_gnavus_CC55_001C	0.159105	23.5	21.1-26	0.01	0.01
Coprococcus_eutactus_ATCC_27759	Ruminococcus_flavefaciens_YL228	0.159431	23.4	21-26	0.01	0.01
Ruminococcus_flavefaciens_YL228	Ruminococcus_sp_FC2018	0.15967	23.4	21-26	0.01	0.01
Ruminococcus_flavefaciens_YL228	Ruminococcus_flavefaciens_YRD2003	0.159687	23.4	21-25.9	0.01	0.01
Ruminococcus_albus_7	Ruminococcus_flavefaciens_YL228	0.159734	23.4	21-25.9	0.01	0.01
Ruminococcus_callidus_ATCC_27760	Ruminococcus_flavefaciens_YL228	0.159871	23.4	21-25.9	0.01	0.01
Clostridium_sporosphaeroides_DSM_1294	Ruminococcus_sp_18P13	0.159288	23.4	21.1-26	0.01	0.01
Ruminococcus_bromii_YE282	Ruminococcus_sp_5_1_39BFAA	0.159923	23.4	21-25.9	0.01	0.01
Clostridium_methylpentosum_DSM_5476	Ruminococcus_sp_5_1_39BFAA	0.159363	23.4	21.1-26	0.01	0.01
Ruminococcus_bromii_YE282	Ruminococcus_sp_18P13	0.159354	23.4	21.1-26	0.01	0.01
Ruminococcus_bromii_L2-63	Ruminococcus_sp_18P13	0.15941	23.4	21.1-26	0.01	0.01
Ruminococcus_sp_18P13	Ruminococcus_torques_L2-14	0.159856	23.4	21-25.9	0.01	0.01
Ruminococcus_albus_KH2T6	Ruminococcus_flavefaciens_FD-1	0.159732	23.4	21-25.9	0.01	0.01
Ruminococcus_albus_SY3	Ruminococcus_flavefaciens_FD-1	0.159942	23.4	21-25.9	0.01	0.01
Ruminococcus_bicirculans	Ruminococcus_flavefaciens_AE3010	0.159837	23.4	21-25.9	0.01	0.01
Ruminococcus_flavefaciens_YAD2003	Ruminococcus_gnavus_ATCC_29149	0.159756	23.4	21-25.9	0.01	0.01
Ruminococcus_flavefaciens_YAD2003	Ruminococcus_sp_NK3A76	0.159314	23.4	21.1-26	0.01	0.01
Coprococcus_eutactus_ATCC_27759	Ruminococcus_sp_SR15	0.159468	23.4	21-26	0.01	0.01
Coprococcus_eutactus_ATCC_27759	Ruminococcus_albus_SY3	0.159271	23.4	21.1-26	0.01	0.01
Ruminococcus_sp_SR15	Subdoligranulum_variabile_DSM_15176	0.159271	23.4	21.1-26	0.01	0.01
Ruminococcus_flavefaciens_SAb67	Ruminococcus_gauvreauii_DSM_19829	0.159411	23.4	21.1-26	0.01	0.01
Blautia_obeum_A2_162	Ruminococcus_sp_FC2018	0.159721	23.4	21-25.9	0.01	0.01
Blautia_obeum_A2_162	Ruminococcus_flavefaciens_007c	0.159345	23.4	21.1-26	0.01	0.01
Blautia_obeum_A2_162	Ruminococcus_sp_HUN007	0.159655	23.4	21-26	0.01	0.01
Ruminococcus_bromii_L2-63	Ruminococcus_gauvreauii_DSM_19829	0.15985	23.4	21-25.9	0.01	0.01
Ruminococcus_albus_SY3	Ruminococcus_gauvreauii_DSM_19829	0.159471	23.4	21-26	0.01	0.01
Ruminococcus_bicirculans	Ruminococcus_gnavus_AGR2154	0.159905	23.4	21-25.9	0.01	0.01
Ruminococcus_albus_SY3	Ruminococcus_gnavus_AGR2154	0.159711	23.4	21-25.9	0.01	0.01
Ruminococcus_flavefaciens_MC2020	Ruminococcus_sp_YE78	0.159597	23.4	21-26	0.01	0.01
Ruminococcus_flavefaciens_MC2020	Ruminococcus_sp_YE71	0.159571	23.4	21-26	0.01	0.01
Ruminococcus_bromii_YE282	Ruminococcus_sp_SR15	0.159506	23.4	21-26	0.01	0.01
Ruminococcus_albus_SY3	Ruminococcus_bromii_YE282	0.159282	23.4	21.1-26	0.01	0.01
Ruminococcus_albus_7	Ruminococcus_gnavus_ATCC_29149	0.159362	23.4	21.1-26	0.01	0.01
Ruminococcus_gnavus_ATCC_29149	Ruminococcus_sp_NK3A76	0.159366	23.4	21.1-26	0.01	0.01
Ruminococcus_flavefaciens_XPD3002	Ruminococcus_gnavus_ATCC_29149	0.1593	23.4	21.1-26	0.01	0.01
Ruminococcus_flavefaciens_ATCC_19208	Ruminococcus_gnavus_ATCC_29149	0.159654	23.4	21-26	0.01	0.01
Blautia_hydrogenotrophica_DSM_10507	Ruminococcus_albus_KH2T6	0.159833	23.4	21-25.9	0.01	0.01
Ruminococcus_flavefaciens_17	Ruminococcus_sp_FC2018	0.159652	23.4	21-26	0.01	0.01
Ruminococcus_flavefaciens_XPD3002	Ruminococcus_sp_FC2018	0.159605	23.4	21-26	0.01	0.01
Ruminococcus_albus_AD2013	Ruminococcus_lactaris_ATCC_29176	0.15943	23.4	21-26	0.01	0.01
Ruminococcus_callidus_ATCC_27760	Ruminococcus_flavefaciens_YRD2003	0.159283	23.4	21.1-26	0.01	0.01
Ruminococcus_flavefaciens_XPD3002	Ruminococcus_flavefaciens_YRD2003	0.159477	23.4	21-26	0.01	0.01
Ruminococcus_albus_AR67	Ruminococcus_flavefaciens_YRD2003	0.15976	23.4	21-25.9	0.01	0.01
Ruminococcus_albus_7	Ruminococcus_flavefaciens_MA2007	0.159748	23.4	21-25.9	0.01	0.01
Faecalibacterium_prausnitzii_L2_6	Ruminococcus_albus_7	0.159599	23.4	21-26	0.01	0.01
Ruminococcus_flavefaciens_007c	Ruminococcus_sp_NK3A76	0.159812	23.4	21-25.9	0.01	0.01
Ruminococcus_flavefaciens_007c	Ruminococcus_torques_L2-14	0.159634	23.4	21-26	0.01	0.01
Blautia_obeum_ATCC_29174	Eubacterium_contortum_2789STDY5834876	0.159945	23.4	21-25.9	0.01	0.01
Ruminococcus_flavefaciens_XPD3002	Ruminococcus_sp_JC304	0.159524	23.4	21-26	0.01	0.01
Ruminococcus_flavefaciens_ATCC_19208	Ruminococcus_sp_JC304	0.159438	23.4	21-26	0.01	0.01
Ruminococcus_flavefaciens_XPD3002	Ruminococcus_sp_NK3A76	0.15982	23.4	21-25.9	0.01	0.01
Ruminococcus_albus_AD2013	Ruminococcus_sp_SR15	0.159692	23.4	21-25.9	0.01	0.01
Ruminococcus_albus_AR67	Ruminococcus_sp_SR15	0.159677	23.4	21-26	0.01	0.01
Ruminococcus_bromii_L2-63	Ruminococcus_flavefaciens_XPD3002	0.159605	23.4	21-26	0.01	0.01
Ruminococcus_bromii_L2-63	Ruminococcus_flavefaciens_MA2007	0.159553	23.4	21-26	0.01	0.01
Ruminococcus_flavefaciens_XPD3002	Ruminococcus_gnavus_CC55_001C	0.159715	23.4	21-25.9	0.01	0.01
Ruminococcus_bicirculans	Ruminococcus_sp_HUN007	0.159795	23.4	21-25.9	0.01	0.01
Ruminococcus_flavefaciens_MA2007	Ruminococcus_torques_L2-14	0.159459	23.4	21-26	0.01	0.01
Clostridium_methylpentosum_DSM_5476	Ruminococcus_flavefaciens_MA2007	0.159709	23.4	21-25.9	0.01	0.01
Ruminococcus_flavefaciens_ATCC_19208	Ruminococcus_gnavus_CC55_001C	0.159738	23.4	21-25.9	0.01	0.01
Ruminococcus_sp_HUN007	Ruminococcus_sp_YE78	0.159846	23.4	21-25.9	0.01	0.01
Ruminococcus_bromii_YE282	Ruminococcus_flavefaciens_YL228	0.160174	23.3	20.9-25.9	0.01	0.01
Ruminococcus_flavefaciens_YL228	Ruminococcus_gnavus_ATCC_29149	0.160435	23.3	20.9-25.8	0.01	0.01
Ruminococcus_flavefaciens_YL228	Ruminococcus_sp_JC304	0.16055	23.3	20.9-25.8	0.01	0.01
Ruminococcus_bromii_L2-63	Ruminococcus_flavefaciens_YL228	0.160263	23.3	20.9-25.9	0.01	0.01
Ruminococcus_flavefaciens_YL228	Ruminococcus_sp_YE78	0.16044	23.3	20.9-25.8	0.01	0.01
Ruminococcus_flavefaciens_YL228	Ruminococcus_sp_YE71	0.160526	23.3	20.9-25.8	0.01	0.01
Blautia_hansenii_DSM_20583	Ruminococcus_sp_5_1_39BFAA	0.160167	23.3	20.9-25.9	0.01	0.01
Ruminococcus_flavefaciens_007c	Ruminococcus_flavefaciens_FD-1	0.160095	23.3	21-25.9	0.01	0.01
Ruminococcus_flavefaciens_FD-1	Ruminococcus_sp_HUN007	0.160537	23.3	20.9-25.8	0.01	0.01
Ruminococcus_flavefaciens_SAb67	Ruminococcus_sp_FC2018	0.160411	23.3	20.9-25.8	0.01	0.01
Ruminococcus_albus_7	Ruminococcus_flavefaciens_SAb67	0.160224	23.3	20.9-25.9	0.01	0.01
Ruminococcus_albus_8	Ruminococcus_gnavus_AGR2154	0.160008	23.3	21-25.9	0.01	0.01
Ruminococcus_albus_8	Ruminococcus_flavefaciens_17	0.160528	23.3	20.9-25.8	0.01	0.01
Blautia_obeum_A2_162	Ruminococcus_flavefaciens_ATCC_19208	0.160034	23.3	21-25.9	0.01	0.01
Ruminococcus_gnavus_AGR2154	Ruminococcus_sp_SR15	0.160625	23.3	20.9-25.8	0.01	0.01
Ruminococcus_bicirculans	Ruminococcus_flavefaciens_Y1	0.160273	23.3	20.9-25.9	0.01	0.01
Ruminococcus_albus_KH2T6	Ruminococcus_flavefaciens_ND2009	0.16051	23.3	20.9-25.8	0.01	0.01
Ruminococcus_flavefaciens_ND2009	Ruminococcus_sp_SR15	0.16008	23.3	21-25.9	0.01	0.01
Ruminococcus_bromii_L2-63	Ruminococcus_flavefaciens_ND2009	0.160017	23.3	21-25.9	0.01	0.01
Clostridium_methylpentosum_DSM_5476	Ruminococcus_flavefaciens_ND2009	0.15998	23.3	21-25.9	0.01	0.01
Ruminococcus_bromii_YE282	Ruminococcus_flavefaciens_007c	0.16064	23.3	20.9-25.8	0.01	0.01
Ruminococcus_albus_SY3	Ruminococcus_gnavus_ATCC_29149	0.160488	23.3	20.9-25.8	0.01	0.01
Blautia_hydrogenotrophica_DSM_10507	Ruminococcus_torques_ATCC_27756	0.16035	23.3	20.9-25.9	0.01	0.01
Ruminococcus_flavefaciens_MA2007	Ruminococcus_sp_FC2018	0.160587	23.3	20.9-25.8	0.01	0.01
Blautia_hansenii_DSM_20583	Eubacterium_contortum_2789STDY5834876	0.160171	23.3	20.9-25.9	0.01	0.01
Ruminococcus_flavefaciens_MA2007	Ruminococcus_flavefaciens_YRD2003	0.1602	23.3	20.9-25.9	0.01	0.01
Ruminococcus_albus_7	Ruminococcus_sp_JC304	0.160399	23.3	20.9-25.8	0.01	0.01
Ruminococcus_albus_7	Ruminococcus_sp_HUN007	0.160665	23.3	20.9-25.8	0.01	0.01
Eubacterium_contortum_2789STDY5834876	Ruminococcus_flavefaciens_XPD3002	0.160019	23.3	21-25.9	0.01	0.01
Ruminococcus_flavefaciens_ATCC_19208	Ruminococcus_sp_NK3A76	0.160499	23.3	20.9-25.8	0.01	0.01
Ruminococcus_albus_AD2013	Ruminococcus_flavefaciens_17	0.160596	23.3	20.9-25.8	0.01	0.01
Ruminococcus_albus_AD2013	Ruminococcus_flavefaciens_XPD3002	0.16024	23.3	20.9-25.9	0.01	0.01
Ruminococcus_albus_SY3	Ruminococcus_sp_SR15	0.160613	23.3	20.9-25.8	0.01	0.01
Ruminococcus_flavefaciens_MA2007	Ruminococcus_sp_YE78	0.160003	23.3	21-25.9	0.01	0.01
Ruminococcus_flavefaciens_MA2007	Ruminococcus_sp_YE71	0.160039	23.3	21-25.9	0.01	0.01
Ruminococcus_albus_AR67	Ruminococcus_sp_YE78	0.16059	23.3	20.9-25.8	0.01	0.01
Blautia_schinkii_DSM_10518	Roseburia_intestinalis_L1-82	0.161346	23.2	20.8-25.7	0.01	0.01
Blautia_schinkii_DSM_10518	Ruminococcus_flavefaciens_XPD3002	0.161056	23.2	20.8-25.8	0.01	0.01
Clostridium_methylpentosum_DSM_5476	Clostridium_sporosphaeroides_DSM_1294	0.161197	23.2	20.8-25.7	0.01	0.01
Ruminococcus_flavefaciens_XPD3002	Ruminococcus_sp_5_1_39BFAA	0.161256	23.2	20.8-25.7	0.01	0.01
Ruminococcus_flavefaciens_FD-1	Ruminococcus_sp_18P13	0.161152	23.2	20.8-25.7	0.01	0.01
Ruminococcus_albus_7	Ruminococcus_sp_18P13	0.160944	23.2	20.8-25.8	0.01	0.01
Faecalibacterium_prausnitzii_L2_6	Ruminococcus_sp_18P13	0.161358	23.2	20.8-25.7	0.01	0.01
Ruminococcus_albus_AD2013	Ruminococcus_flavefaciens_AE3010	0.161109	23.2	20.8-25.7	0.01	0.01
Ruminococcus_flavefaciens_AE3010	Ruminococcus_sp_YE78	0.161182	23.2	20.8-25.7	0.01	0.01
Blautia_obeum_A2_162	Ruminococcus_flavefaciens_YAD2003	0.16095	23.2	20.8-25.8	0.01	0.01
Ruminococcus_flavefaciens_YAD2003	Ruminococcus_sp_FC2018	0.160913	23.2	20.8-25.8	0.01	0.01
Ruminococcus_bicirculans	Ruminococcus_flavefaciens_YAD2003	0.161314	23.2	20.8-25.7	0.01	0.01
Coprococcus_eutactus_ATCC_27759	Ruminococcus_flavefaciens_SAb67	0.161123	23.2	20.8-25.7	0.01	0.01
Coprococcus_eutactus_ATCC_27759	Ruminococcus_albus_8	0.160817	23.2	20.9-25.8	0.01	0.01
Coprococcus_eutactus_ATCC_27759	Ruminococcus_sp_NK3A76	0.161204	23.2	20.8-25.7	0.01	0.01
Ruminococcus_albus_8	Ruminococcus_flavefaciens_MC2020	0.161336	23.2	20.8-25.7	0.01	0.01
Ruminococcus_albus_8	Ruminococcus_lactaris_ATCC_29176	0.160978	23.2	20.8-25.8	0.01	0.01
Ruminococcus_gnavus_AGR2154	Ruminococcus_torques_ATCC_27756	0.161185	23.2	20.8-25.7	0.01	0.01
Blautia_obeum_ATCC_29174	Ruminococcus_gnavus_AGR2154	0.161364	23.2	20.8-25.7	0.01	0.01
Ruminococcus_flavefaciens_ND2009	Ruminococcus_torques_L2-14	0.161249	23.2	20.8-25.7	0.01	0.01
Ruminococcus_sp_FC2018	Ruminococcus_sp_SR15	0.161205	23.2	20.8-25.7	0.01	0.01
Ruminococcus_lactaris_ATCC_29176	Ruminococcus_sp_NK3A76	0.161269	23.2	20.8-25.7	0.01	0.01
Ruminococcus_albus_KH2T6	Ruminococcus_flavefaciens_YRD2003	0.161353	23.2	20.8-25.7	0.01	0.01
Ruminococcus_albus_7	Ruminococcus_sp_SR15	0.160712	23.2	20.9-25.8	0.01	0.01
Ruminococcus_flavefaciens_007c	Ruminococcus_flavefaciens_XPD3002	0.16109	23.2	20.8-25.7	0.01	0.01
Ruminococcus_lactaris_CC59_002D	Ruminococcus_sp_NK3A76	0.160901	23.2	20.8-25.8	0.01	0.01
Ruminococcus_albus_SY3	Ruminococcus_lactaris_CC59_002D	0.16086	23.2	20.8-25.8	0.01	0.01
Eubacterium_contortum_2789STDY5834876	Ruminococcus_albus_SY3	0.160858	23.2	20.8-25.8	0.01	0.01
Ruminococcus_bicirculans	Ruminococcus_sp_JC304	0.161343	23.2	20.8-25.7	0.01	0.01
Ruminococcus_albus_SY3	Ruminococcus_sp_JC304	0.161124	23.2	20.8-25.7	0.01	0.01
Ruminococcus_albus_KH2T6	Ruminococcus_callidus_ATCC_27760	0.160846	23.2	20.9-25.8	0.01	0.01
Ruminococcus_callidus_ATCC_27760	Ruminococcus_sp_HUN007	0.160926	23.2	20.8-25.8	0.01	0.01
Ruminococcus_bromii_L2-63	Ruminococcus_sp_NK3A76	0.160819	23.2	20.9-25.8	0.01	0.01
Ruminococcus_flavefaciens_17	Ruminococcus_sp_NK3A76	0.161049	23.2	20.8-25.8	0.01	0.01
Ruminococcus_albus_KH2T6	Ruminococcus_flavefaciens_MA2007	0.160721	23.2	20.9-25.8	0.01	0.01
Ruminococcus_albus_AD2013	Ruminococcus_sp_YE78	0.160767	23.2	20.9-25.8	0.01	0.01
Ruminococcus_albus_AD2013	Ruminococcus_sp_YE71	0.160702	23.2	20.9-25.8	0.01	0.01
Ruminococcus_sp_HUN007	Ruminococcus_sp_YE71	0.161211	23.2	20.8-25.7	0.01	0.01
Blautia_producta_ATCC_27340	Ruminococcus_flavefaciens_YL228	0.161491	23.1	20.8-25.7	0.01	0.01
Ruminococcus_flavefaciens_YL228	Ruminococcus_sp_NK3A76	0.162049	23.1	20.7-25.6	0.01	0.01
Ruminococcus_albus_KH2T6	Ruminococcus_flavefaciens_YL228	0.161428	23.1	20.8-25.7	0.01	0.01
Ruminococcus_albus_AD2013	Ruminococcus_flavefaciens_YL228	0.161674	23.1	20.7-25.7	0.01	0.01
Blautia_producta_ATCC_27340	Coprococcus_eutactus_ATCC_27759	0.161813	23.1	20.7-25.6	0.01	0.01
Clostridium_leptum_DSM_753	Ruminococcus_sp_18P13	0.161408	23.1	20.8-25.7	0.01	0.01
Ruminococcus_callidus_ATCC_27760	Ruminococcus_sp_18P13	0.161803	23.1	20.7-25.6	0.01	0.01
Ruminococcus_sp_18P13	Ruminococcus_sp_HUN007	0.161515	23.1	20.8-25.7	0.01	0.01
Ruminococcus_flavefaciens_FD-1	Ruminococcus_flavefaciens_MC2020	0.16181	23.1	20.7-25.6	0.01	0.01
Ruminococcus_flavefaciens_AE3010	Ruminococcus_sp_YE71	0.161846	23.1	20.7-25.6	0.01	0.01
Ruminococcus_albus_8	Ruminococcus_flavefaciens_YAD2003	0.16167	23.1	20.7-25.7	0.01	0.01
Ruminococcus_flavefaciens_MC2020	Ruminococcus_flavefaciens_YAD2003	0.16148	23.1	20.8-25.7	0.01	0.01
Ruminococcus_albus_7	Ruminococcus_flavefaciens_YAD2003	0.161713	23.1	20.7-25.7	0.01	0.01
Ruminococcus_flavefaciens_YAD2003	Ruminococcus_sp_SR15	0.161798	23.1	20.7-25.6	0.01	0.01
Ruminococcus_flavefaciens_YAD2003	Ruminococcus_torques_L2-14	0.162086	23.1	20.7-25.6	0.01	0.01
Ruminococcus_albus_AR67	Ruminococcus_flavefaciens_YAD2003	0.161863	23.1	20.7-25.6	0.01	0.01
Ruminococcus_albus_AD2013	Ruminococcus_flavefaciens_SAb67	0.161636	23.1	20.7-25.7	0.01	0.01
Ruminococcus_flavefaciens_SAb67	Ruminococcus_torques_L2-14	0.162012	23.1	20.7-25.6	0.01	0.01
Clostridium_methylpentosum_DSM_5476	Ruminococcus_flavefaciens_SAb67	0.161827	23.1	20.7-25.6	0.01	0.01
Ruminococcus_albus_8	Ruminococcus_flavefaciens_ND2009	0.162033	23.1	20.7-25.6	0.01	0.01
Ruminococcus_albus_8	Ruminococcus_flavefaciens_MA2007	0.161449	23.1	20.8-25.7	0.01	0.01
Blautia_obeum_A2_162	Ruminococcus_albus_7	0.161467	23.1	20.8-25.7	0.01	0.01
Blautia_obeum_A2_162	Ruminococcus_sp_NK3A76	0.161515	23.1	20.8-25.7	0.01	0.01
Ruminococcus_bromii_L2-63	Ruminococcus_gnavus_AGR2154	0.161559	23.1	20.8-25.7	0.01	0.01
Ruminococcus_flavefaciens_Y1	Ruminococcus_sp_FC2018	0.161922	23.1	20.7-25.6	0.01	0.01
Ruminococcus_albus_7	Ruminococcus_flavefaciens_Y1	0.162045	23.1	20.7-25.6	0.01	0.01
Ruminococcus_albus_7	Ruminococcus_flavefaciens_MC2020	0.161706	23.1	20.7-25.7	0.01	0.01
Ruminococcus_albus_KH2T6	Ruminococcus_flavefaciens_MC2020	0.162038	23.1	20.7-25.6	0.01	0.01
Marvinbryantia_formatexigens_DSM_14469	Ruminococcus_torques_ATCC_27756	0.161943	23.1	20.7-25.6	0.01	0.01
Blautia_hydrogenotrophica_DSM_10507	Eubacterium_contortum_2789STDY5834876	0.162049	23.1	20.7-25.6	0.01	0.01
Ruminococcus_flavefaciens_007c	Ruminococcus_sp_FC2018	0.161393	23.1	20.8-25.7	0.01	0.01
Ruminococcus_flavefaciens_YRD2003	Ruminococcus_torques_L2-14	0.161397	23.1	20.8-25.7	0.01	0.01
Ruminococcus_albus_7	Ruminococcus_sp_NK3A76	0.161761	23.1	20.7-25.7	0.01	0.01
Ruminococcus_albus_7	Ruminococcus_flavefaciens_17	0.161593	23.1	20.7-25.7	0.01	0.01
Ruminococcus_bromii_L2-63	Ruminococcus_flavefaciens_007c	0.161666	23.1	20.7-25.7	0.01	0.01
Ruminococcus_flavefaciens_007c	Ruminococcus_sp_YE78	0.161472	23.1	20.8-25.7	0.01	0.01
Ruminococcus_albus_AR67	Ruminococcus_lactaris_CC59_002D	0.161532	23.1	20.8-25.7	0.01	0.01
Ruminococcus_albus_SY3	Ruminococcus_callidus_ATCC_27760	0.161387	23.1	20.8-25.7	0.01	0.01
Ruminococcus_flavefaciens_MA2007	Ruminococcus_sp_NK3A76	0.161396	23.1	20.8-25.7	0.01	0.01
Ruminococcus_albus_KH2T6	Ruminococcus_flavefaciens_XPD3002	0.161509	23.1	20.8-25.7	0.01	0.01
Ruminococcus_albus_KH2T6	Ruminococcus_flavefaciens_ATCC_19208	0.161875	23.1	20.7-25.6	0.01	0.01
Ruminococcus_albus_KH2T6	Ruminococcus_sp_HUN007	0.162094	23.1	20.7-25.6	0.01	0.01
Faecalibacterium_prausnitzii_L2_6	Ruminococcus_albus_KH2T6	0.161962	23.1	20.7-25.6	0.01	0.01
Faecalibacterium_prausnitzii_L2_6	Ruminococcus_albus_AD2013	0.161485	23.1	20.8-25.7	0.01	0.01
Ruminococcus_flavefaciens_MA2007	Ruminococcus_sp_SR15	0.161877	23.1	20.7-25.6	0.01	0.01
Ruminococcus_flavefaciens_17	Ruminococcus_sp_YE78	0.161999	23.1	20.7-25.6	0.01	0.01
Ruminococcus_flavefaciens_17	Ruminococcus_sp_YE71	0.162072	23.1	20.7-25.6	0.01	0.01
Ruminococcus_flavefaciens_XPD3002	Ruminococcus_torques_L2-14	0.162069	23.1	20.7-25.6	0.01	0.01
Ruminococcus_albus_AR67	Ruminococcus_flavefaciens_XPD3002	0.161992	23.1	20.7-25.6	0.01	0.01
Clostridium_methylpentosum_DSM_5476	Ruminococcus_flavefaciens_XPD3002	0.161642	23.1	20.7-25.7	0.01	0.01
Ruminococcus_albus_SY3	Ruminococcus_sp_YE78	0.162057	23.1	20.7-25.6	0.01	0.01
Ruminococcus_albus_AR67	Ruminococcus_sp_YE71	0.161979	23.1	20.7-25.6	0.01	0.01
Ruminococcus_albus_AR67	Ruminococcus_sp_HUN007	0.161833	23.1	20.7-25.6	0.01	0.01
Blautia_schinkii_DSM_10518	Ruminococcus_gnavus_AGR2154	0.162567	23	20.6-25.5	0.01	0.01
Ruminococcus_bicirculans	Ruminococcus_flavefaciens_YL228	0.162454	23	20.6-25.6	0.01	0.01
Ruminococcus_sp_18P13	Ruminococcus_sp_FC2018	0.16245	23	20.6-25.6	0.01	0.01
Ruminococcus_sp_18P13	Ruminococcus_sp_YE71	0.16233	23	20.6-25.6	0.01	0.01
Marvinbryantia_formatexigens_DSM_14469	Roseburia_intestinalis_L1-82	0.162801	23	20.6-25.5	0.01	0.01
Ruminococcus_flavefaciens_YAD2003	Ruminococcus_flavefaciens_YRD2003	0.162132	23	20.7-25.6	0.01	0.01
Ruminococcus_albus_AD2013	Ruminococcus_flavefaciens_YAD2003	0.162419	23	20.6-25.6	0.01	0.01
Ruminococcus_albus_AR67	Ruminococcus_flavefaciens_SAb67	0.162734	23	20.6-25.5	0.01	0.01
Ruminococcus_albus_8	Ruminococcus_flavefaciens_007c	0.162816	23	20.6-25.5	0.01	0.01
Blautia_obeum_A2_162	Ruminococcus_albus_KH2T6	0.16234	23	20.6-25.6	0.01	0.01
Blautia_obeum_A2_162	Ruminococcus_albus_AD2013	0.162528	23	20.6-25.5	0.01	0.01
Ruminococcus_flavefaciens_Y1	Ruminococcus_torques_L2-14	0.162167	23	20.7-25.6	0.01	0.01
Ruminococcus_flavefaciens_ND2009	Ruminococcus_sp_FC2018	0.162719	23	20.6-25.5	0.01	0.01
Ruminococcus_albus_AD2013	Ruminococcus_flavefaciens_ND2009	0.162651	23	20.6-25.5	0.01	0.01
Ruminococcus_albus_AR67	Ruminococcus_flavefaciens_ND2009	0.162281	23	20.7-25.6	0.01	0.01
Ruminococcus_flavefaciens_MC2020	Ruminococcus_sp_SR15	0.1626	23	20.6-25.5	0.01	0.01
Blautia_hydrogenotrophica_DSM_10507	Ruminococcus_flavefaciens_XPD3002	0.162469	23	20.6-25.6	0.01	0.01
Ruminococcus_albus_KH2T6	Ruminococcus_lactaris_ATCC_29176	0.162721	23	20.6-25.5	0.01	0.01
Ruminococcus_albus_AR67	Ruminococcus_lactaris_ATCC_29176	0.162376	23	20.6-25.6	0.01	0.01
Ruminococcus_flavefaciens_ATCC_19208	Ruminococcus_flavefaciens_YRD2003	0.162211	23	20.7-25.6	0.01	0.01
Ruminococcus_albus_7	Ruminococcus_flavefaciens_007c	0.162513	23	20.6-25.5	0.01	0.01
Ruminococcus_flavefaciens_007c	Ruminococcus_sp_HUN007	0.162699	23	20.6-25.5	0.01	0.01
Ruminococcus_albus_KH2T6	Ruminococcus_lactaris_CC59_002D	0.162345	23	20.6-25.6	0.01	0.01
Eubacterium_contortum_2789STDY5834876	Ruminococcus_torques_L2-14	0.162433	23	20.6-25.6	0.01	0.01
Ruminococcus_albus_KH2T6	Ruminococcus_flavefaciens_17	0.162783	23	20.6-25.5	0.01	0.01
Ruminococcus_bromii_L2-63	Ruminococcus_sp_YE78	0.162471	23	20.6-25.6	0.01	0.01
Ruminococcus_bromii_L2-63	Ruminococcus_sp_YE71	0.162449	23	20.6-25.6	0.01	0.01
Ruminococcus_flavefaciens_17	Ruminococcus_flavefaciens_XPD3002	0.162296	23	20.7-25.6	0.01	0.01
Ruminococcus_albus_SY3	Ruminococcus_flavefaciens_17	0.162366	23	20.6-25.6	0.01	0.01
Ruminococcus_bicirculans	Ruminococcus_flavefaciens_MA2007	0.162646	23	20.6-25.5	0.01	0.01
Ruminococcus_albus_SY3	Ruminococcus_sp_YE71	0.162282	23	20.7-25.6	0.01	0.01
Faecalibacterium_prausnitzii_L2_6	Ruminococcus_albus_SY3	0.162787	23	20.6-25.5	0.01	0.01
Blautia_schinkii_DSM_10518	Ruminococcus_lactaris_CC59_002D	0.163508	22.9	20.5-25.4	0.01	0.01
Clostridium_methylpentosum_DSM_5476	Ruminococcus_flavefaciens_YL228	0.162862	22.9	20.6-25.5	0.01	0.01
Ruminococcus_albus_SY3	Ruminococcus_flavefaciens_YL228	0.163046	22.9	20.6-25.5	0.01	0.01
Eubacterium_contortum_2789STDY5834876	Ruminococcus_sp_5_1_39BFAA	0.163255	22.9	20.5-25.4	0.01	0.01
Blautia_producta_ATCC_27340	Ruminococcus_gnavus_ATCC_29149	0.163537	22.9	20.5-25.4	0.01	0.01
Blautia_producta_ATCC_27340	Ruminococcus_gnavus_CC55_001C	0.163411	22.9	20.5-25.4	0.01	0.01
Blautia_hydrogenotrophica_DSM_10507	Roseburia_intestinalis_L1-82	0.163371	22.9	20.5-25.4	0.01	0.01
Ruminococcus_albus_AR67	Ruminococcus_flavefaciens_AE3010	0.163366	22.9	20.5-25.4	0.01	0.01
Ruminococcus_albus_KH2T6	Ruminococcus_flavefaciens_SAb67	0.163499	22.9	20.5-25.4	0.01	0.01
Ruminococcus_bicirculans	Ruminococcus_flavefaciens_SAb67	0.163066	22.9	20.5-25.5	0.01	0.01
Ruminococcus_albus_8	Ruminococcus_gnavus_ATCC_29149	0.163104	22.9	20.5-25.5	0.01	0.01
Ruminococcus_albus_8	Ruminococcus_sp_SR15	0.163064	22.9	20.5-25.5	0.01	0.01
Ruminococcus_albus_8	Ruminococcus_torques_L2-14	0.163103	22.9	20.5-25.5	0.01	0.01
Blautia_obeum_A2_162	Ruminococcus_albus_SY3	0.16332	22.9	20.5-25.4	0.01	0.01
Ruminococcus_callidus_ATCC_27760	Ruminococcus_flavefaciens_Y1	0.163095	22.9	20.5-25.5	0.01	0.01
Ruminococcus_flavefaciens_Y1	Ruminococcus_sp_NK3A76	0.163281	22.9	20.5-25.4	0.01	0.01
Ruminococcus_gnavus_ATCC_29149	Ruminococcus_torques_L2-14	0.163422	22.9	20.5-25.4	0.01	0.01
Ruminococcus_sp_SR15	Ruminococcus_torques_ATCC_27756	0.162941	22.9	20.6-25.5	0.01	0.01
Blautia_hansenii_DSM_20583	Ruminococcus_lactaris_ATCC_29176	0.163046	22.9	20.6-25.5	0.01	0.01
Clostridium_methylpentosum_DSM_5476	Ruminococcus_flavefaciens_YRD2003	0.163297	22.9	20.5-25.4	0.01	0.01
Ruminococcus_albus_7	Ruminococcus_flavefaciens_ATCC_19208	0.163466	22.9	20.5-25.4	0.01	0.01
Ruminococcus_albus_AD2013	Ruminococcus_flavefaciens_007c	0.163506	22.9	20.5-25.4	0.01	0.01
Ruminococcus_flavefaciens_007c	Ruminococcus_sp_YE71	0.16287	22.9	20.6-25.5	0.01	0.01
Ruminococcus_albus_SY3	Ruminococcus_flavefaciens_007c	0.162858	22.9	20.6-25.5	0.01	0.01
Eubacterium_contortum_2789STDY5834876	Ruminococcus_lactaris_CC59_002D	0.163054	22.9	20.5-25.5	0.01	0.01
Ruminococcus_albus_AD2013	Ruminococcus_flavefaciens_MA2007	0.162917	22.9	20.6-25.5	0.01	0.01
Ruminococcus_albus_AR67	Ruminococcus_flavefaciens_17	0.163214	22.9	20.5-25.4	0.01	0.01
Blautia_obeum_ATCC_29174	Ruminococcus_flavefaciens_XPD3002	0.16334	22.9	20.5-25.4	0.01	0.01
Ruminococcus_albus_AR67	Ruminococcus_flavefaciens_MA2007	0.163086	22.9	20.5-25.5	0.01	0.01
Ruminococcus_albus_SY3	Ruminococcus_sp_HUN007	0.163076	22.9	20.5-25.5	0.01	0.01
Blautia_schinkii_DSM_10518	Ruminococcus_gnavus_ATCC_29149	0.163967	22.8	20.4-25.3	0.01	0.01
Ruminococcus_flavefaciens_YL228	Ruminococcus_gauvreauii_DSM_19829	0.164254	22.8	20.4-25.3	0.01	0.01
Ruminococcus_flavefaciens_FD-1	Ruminococcus_sp_SR15	0.163721	22.8	20.5-25.4	0.01	0.01
Ruminococcus_flavefaciens_FD-1	Ruminococcus_torques_L2-14	0.163911	22.8	20.4-25.4	0.01	0.01
Ruminococcus_flavefaciens_AE3010	Ruminococcus_sp_SR15	0.163761	22.8	20.5-25.4	0.01	0.01
Ruminococcus_flavefaciens_AE3010	Ruminococcus_sp_HUN007	0.163583	22.8	20.5-25.4	0.01	0.01
Ruminococcus_albus_SY3	Ruminococcus_flavefaciens_AE3010	0.164266	22.8	20.4-25.3	0.01	0.01
Ruminococcus_flavefaciens_SAb67	Ruminococcus_sp_SR15	0.163959	22.8	20.4-25.3	0.01	0.01
Ruminococcus_albus_SY3	Ruminococcus_flavefaciens_SAb67	0.163779	22.8	20.5-25.4	0.01	0.01
Ruminococcus_albus_8	Ruminococcus_flavefaciens_ATCC_19208	0.164014	22.8	20.4-25.3	0.01	0.01
Ruminococcus_albus_8	Ruminococcus_gnavus_CC55_001C	0.16375	22.8	20.5-25.4	0.01	0.01
Blautia_obeum_A2_162	Ruminococcus_flavefaciens_XPD3002	0.163692	22.8	20.5-25.4	0.01	0.01
Ruminococcus_flavefaciens_MC2020	Ruminococcus_flavefaciens_Y1	0.163852	22.8	20.4-25.4	0.01	0.01
Ruminococcus_flavefaciens_Y1	Ruminococcus_flavefaciens_YRD2003	0.164257	22.8	20.4-25.3	0.01	0.01
Ruminococcus_albus_KH2T6	Ruminococcus_flavefaciens_Y1	0.164051	22.8	20.4-25.3	0.01	0.01
Ruminococcus_albus_AD2013	Ruminococcus_flavefaciens_Y1	0.163692	22.8	20.5-25.4	0.01	0.01
Ruminococcus_flavefaciens_Y1	Ruminococcus_sp_SR15	0.163928	22.8	20.4-25.3	0.01	0.01
Ruminococcus_albus_SY3	Ruminococcus_flavefaciens_Y1	0.164259	22.8	20.4-25.3	0.01	0.01
Ruminococcus_bicirculans	Ruminococcus_flavefaciens_ND2009	0.164121	22.8	20.4-25.3	0.01	0.01
Ruminococcus_flavefaciens_MC2020	Ruminococcus_sp_FC2018	0.16378	22.8	20.5-25.4	0.01	0.01
Ruminococcus_albus_AD2013	Ruminococcus_flavefaciens_MC2020	0.164065	22.8	20.4-25.3	0.01	0.01
Ruminococcus_gnavus_ATCC_29149	Ruminococcus_lactaris_CC59_002D	0.163874	22.8	20.4-25.4	0.01	0.01
Ruminococcus_gnavus_CC55_001C	Ruminococcus_torques_ATCC_27756	0.163789	22.8	20.5-25.4	0.01	0.01
Ruminococcus_sp_FC2018	Ruminococcus_sp_NK3A76	0.16412	22.8	20.4-25.3	0.01	0.01
Ruminococcus_albus_SY3	Ruminococcus_lactaris_ATCC_29176	0.163774	22.8	20.5-25.4	0.01	0.01
Ruminococcus_albus_SY3	Ruminococcus_flavefaciens_YRD2003	0.163793	22.8	20.4-25.4	0.01	0.01
Ruminococcus_albus_7	Ruminococcus_torques_L2-14	0.163784	22.8	20.5-25.4	0.01	0.01
Ruminococcus_albus_AR67	Ruminococcus_flavefaciens_007c	0.164217	22.8	20.4-25.3	0.01	0.01
Ruminococcus_albus_AD2013	Ruminococcus_flavefaciens_ATCC_19208	0.164	22.8	20.4-25.3	0.01	0.01
Ruminococcus_flavefaciens_XPD3002	Ruminococcus_sp_SR15	0.164142	22.8	20.4-25.3	0.01	0.01
Ruminococcus_bicirculans	Ruminococcus_flavefaciens_17	0.163886	22.8	20.4-25.4	0.01	0.01
Ruminococcus_albus_AR67	Ruminococcus_flavefaciens_ATCC_19208	0.164153	22.8	20.4-25.3	0.01	0.01
Ruminococcus_flavefaciens_ATCC_19208	Ruminococcus_sp_HUN007	0.163722	22.8	20.5-25.4	0.01	0.01
Marvinbryantia_formatexigens_DSM_14469	Ruminococcus_flavefaciens_YL228	0.16444	22.7	20.4-25.3	0.01	0.01
Ruminococcus_albus_AR67	Ruminococcus_flavefaciens_YL228	0.164592	22.7	20.3-25.3	0.01	0.01
Blautia_producta_ATCC_27340	Marvinbryantia_formatexigens_DSM_14469	0.164821	22.7	20.3-25.2	0.01	0.01
Clostridium_methylpentosum_DSM_5476	Ruminococcus_sp_18P13	0.164975	22.7	20.3-25.2	0.01	0.01
Ruminococcus_albus_KH2T6	Ruminococcus_flavefaciens_YAD2003	0.164513	22.7	20.4-25.3	0.01	0.01
Ruminococcus_albus_AR67	Ruminococcus_flavefaciens_Y1	0.16454	22.7	20.4-25.3	0.01	0.01
Ruminococcus_albus_SY3	Ruminococcus_flavefaciens_ND2009	0.164877	22.7	20.3-25.2	0.01	0.01
Ruminococcus_flavefaciens_17	Ruminococcus_flavefaciens_MC2020	0.164316	22.7	20.4-25.3	0.01	0.01
Ruminococcus_flavefaciens_MC2020	Ruminococcus_flavefaciens_XPD3002	0.164481	22.7	20.4-25.3	0.01	0.01
Ruminococcus_albus_AR67	Ruminococcus_flavefaciens_MC2020	0.164473	22.7	20.4-25.3	0.01	0.01
Ruminococcus_bromii_L2-63	Ruminococcus_torques_ATCC_27756	0.164416	22.7	20.4-25.3	0.01	0.01
Ruminococcus_flavefaciens_ATCC_19208	Ruminococcus_sp_FC2018	0.164503	22.7	20.4-25.3	0.01	0.01
Blautia_hansenii_DSM_20583	Ruminococcus_torques_L2-14	0.164653	22.7	20.3-25.2	0.01	0.01
Ruminococcus_flavefaciens_17	Ruminococcus_flavefaciens_YRD2003	0.164393	22.7	20.4-25.3	0.01	0.01
Ruminococcus_bicirculans	Ruminococcus_flavefaciens_YRD2003	0.164877	22.7	20.3-25.2	0.01	0.01
Ruminococcus_albus_KH2T6	Ruminococcus_flavefaciens_007c	0.164298	22.7	20.4-25.3	0.01	0.01
Ruminococcus_albus_KH2T6	Ruminococcus_sp_YE78	0.164561	22.7	20.3-25.3	0.01	0.01
Ruminococcus_albus_KH2T6	Ruminococcus_sp_YE71	0.16452	22.7	20.4-25.3	0.01	0.01
Ruminococcus_flavefaciens_ATCC_19208	Ruminococcus_sp_SR15	0.16459	22.7	20.3-25.3	0.01	0.01
Ruminococcus_sp_SR15	Ruminococcus_sp_YE71	0.164789	22.7	20.3-25.2	0.01	0.01
Ruminococcus_bicirculans	Ruminococcus_flavefaciens_XPD3002	0.164485	22.7	20.4-25.3	0.01	0.01
Ruminococcus_albus_SY3	Ruminococcus_flavefaciens_XPD3002	0.164624	22.7	20.3-25.3	0.01	0.01
Ruminococcus_sp_YE71	Ruminococcus_torques_L2-14	0.164856	22.7	20.3-25.2	0.01	0.01
Ruminococcus_flavefaciens_ATCC_19208	Ruminococcus_sp_YE78	0.164934	22.7	20.3-25.2	0.01	0.01
Ruminococcus_flavefaciens_ATCC_19208	Ruminococcus_sp_YE71	0.164731	22.7	20.3-25.2	0.01	0.01
Blautia_schinkii_DSM_10518	Ruminococcus_flavefaciens_YL228	0.165133	22.6	20.3-25.2	0.01	0.01
Blautia_hansenii_DSM_20583	Blautia_schinkii_DSM_10518	0.16512	22.6	20.3-25.2	0.01	0.01
Blautia_schinkii_DSM_10518	Eubacterium_contortum_2789STDY5834876	0.165171	22.6	20.3-25.2	0.01	0.01
Ruminococcus_callidus_ATCC_27760	Ruminococcus_flavefaciens_AE3010	0.16532	22.6	20.2-25.2	0.01	0
Ruminococcus_flavefaciens_YAD2003	Ruminococcus_sp_HUN007	0.165201	22.6	20.3-25.2	0.01	0.01
Ruminococcus_albus_SY3	Ruminococcus_flavefaciens_MC2020	0.165056	22.6	20.3-25.2	0.01	0.01
Marvinbryantia_formatexigens_DSM_14469	Ruminococcus_lactaris_CC59_002D	0.165406	22.6	20.2-25.1	0.01	0
Ruminococcus_gnavus_ATCC_29149	Ruminococcus_torques_ATCC_27756	0.165507	22.6	20.2-25.1	0.01	0
Ruminococcus_gnavus_CC55_001C	Ruminococcus_lactaris_ATCC_29176	0.165225	22.6	20.3-25.2	0.01	0.01
Ruminococcus_flavefaciens_007c	Ruminococcus_flavefaciens_YRD2003	0.165622	22.6	20.2-25.1	0.01	0
Ruminococcus_flavefaciens_007c	Ruminococcus_sp_SR15	0.165017	22.6	20.3-25.2	0.01	0.01
Ruminococcus_bicirculans	Ruminococcus_flavefaciens_007c	0.165692	22.6	20.2-25.1	0.01	0
Ruminococcus_albus_AD2013	Ruminococcus_sp_NK3A76	0.165341	22.6	20.2-25.2	0.01	0
Ruminococcus_bicirculans	Ruminococcus_sp_NK3A76	0.165043	22.6	20.3-25.2	0.01	0.01
Ruminococcus_albus_AD2013	Ruminococcus_torques_L2-14	0.165564	22.6	20.2-25.1	0.01	0
Ruminococcus_sp_SR15	Ruminococcus_sp_YE78	0.16515	22.6	20.3-25.2	0.01	0.01
Ruminococcus_albus_SY3	Ruminococcus_flavefaciens_MA2007	0.165144	22.6	20.3-25.2	0.01	0.01
Ruminococcus_flavefaciens_ATCC_19208	Ruminococcus_torques_L2-14	0.165271	22.6	20.3-25.2	0.01	0
Ruminococcus_sp_YE78	Ruminococcus_torques_L2-14	0.165497	22.6	20.2-25.1	0.01	0
Ruminococcus_albus_SY3	Ruminococcus_flavefaciens_ATCC_19208	0.165309	22.6	20.2-25.2	0.01	0
Blautia_producta_ATCC_27340	Roseburia_intestinalis_L1-82	0.166215	22.5	20.1-25	0.01	0
Blautia_producta_ATCC_27340	Ruminococcus_lactaris_CC59_002D	0.16613	22.5	20.1-25	0.01	0
Ruminococcus_albus_SY3	Ruminococcus_flavefaciens_YAD2003	0.165781	22.5	20.2-25.1	0.01	0
Ruminococcus_flavefaciens_ATCC_19208	Ruminococcus_flavefaciens_MC2020	0.1658	22.5	20.2-25.1	0.01	0
Clostridium_methylpentosum_DSM_5476	Ruminococcus_flavefaciens_MC2020	0.166091	22.5	20.1-25.1	0.01	0
Ruminococcus_gnavus_CC55_001C	Ruminococcus_lactaris_CC59_002D	0.166236	22.5	20.1-25	0.01	0
Ruminococcus_callidus_ATCC_27760	Ruminococcus_flavefaciens_17	0.166287	22.5	20.1-25	0.01	0
Ruminococcus_callidus_ATCC_27760	Ruminococcus_flavefaciens_XPD3002	0.166279	22.5	20.1-25	0.01	0
Ruminococcus_callidus_ATCC_27760	Ruminococcus_flavefaciens_MA2007	0.165799	22.5	20.2-25.1	0.01	0
Ruminococcus_albus_KH2T6	Ruminococcus_torques_L2-14	0.165895	22.5	20.2-25.1	0.01	0
Ruminococcus_flavefaciens_MA2007	Ruminococcus_sp_HUN007	0.166332	22.5	20.1-25	0.01	0
Blautia_schinkii_DSM_10518	Ruminococcus_torques_L2-14	0.166604	22.4	20.1-25	0.01	0
Ruminococcus_flavefaciens_YL228	Ruminococcus_sp_5_1_39BFAA	0.166668	22.4	20.1-25	0.01	0
Blautia_obeum_A2_162	Ruminococcus_flavefaciens_YL228	0.167227	22.4	20-24.9	0	0
Blautia_hydrogenotrophica_DSM_10507	Blautia_producta_ATCC_27340	0.167112	22.4	20-24.9	0	0
Ruminococcus_flavefaciens_Y1	Ruminococcus_sp_HUN007	0.166812	22.4	20.1-25	0.01	0
Ruminococcus_lactaris_CC59_002D	Ruminococcus_torques_ATCC_27756	0.166701	22.4	20.1-25	0.01	0
Ruminococcus_sp_FC2018	Ruminococcus_sp_YE78	0.166743	22.4	20.1-25	0.01	0
Eubacterium_contortum_2789STDY5834876	Ruminococcus_bicirculans	0.167009	22.4	20-24.9	0	0
Ruminococcus_callidus_ATCC_27760	Ruminococcus_flavefaciens_ATCC_19208	0.166539	22.4	20.1-25	0.01	0
Ruminococcus_albus_SY3	Ruminococcus_sp_NK3A76	0.16709	22.4	20-24.9	0	0
Ruminococcus_flavefaciens_17	Ruminococcus_sp_HUN007	0.166717	22.4	20.1-25	0.01	0
Ruminococcus_flavefaciens_XPD3002	Ruminococcus_sp_HUN007	0.166678	22.4	20.1-25	0.01	0
Blautia_schinkii_DSM_10518	Marvinbryantia_formatexigens_DSM_14469	0.167472	22.3	20-24.9	0	0
Blautia_schinkii_DSM_10518	Ruminococcus_gnavus_CC55_001C	0.167565	22.3	20-24.9	0	0
Blautia_hydrogenotrophica_DSM_10507	Ruminococcus_flavefaciens_YL228	0.167824	22.3	19.9-24.8	0	0
Blautia_producta_ATCC_27340	Ruminococcus_lactaris_ATCC_29176	0.167721	22.3	19.9-24.8	0	0
Ruminococcus_albus_KH2T6	Ruminococcus_sp_18P13	0.167548	22.3	20-24.9	0	0
Ruminococcus_albus_AD2013	Ruminococcus_sp_18P13	0.167778	22.3	19.9-24.8	0	0
Ruminococcus_callidus_ATCC_27760	Ruminococcus_flavefaciens_YAD2003	0.167613	22.3	19.9-24.8	0	0
Ruminococcus_callidus_ATCC_27760	Ruminococcus_flavefaciens_SAb67	0.167775	22.3	19.9-24.8	0	0
Ruminococcus_albus_8	Ruminococcus_bicirculans	0.167405	22.3	20-24.9	0	0
Blautia_obeum_A2_162	Eubacterium_contortum_2789STDY5834876	0.167906	22.3	19.9-24.8	0	0
Ruminococcus_gnavus_AGR2154	Ruminococcus_lactaris_ATCC_29176	0.167705	22.3	19.9-24.8	0	0
Ruminococcus_flavefaciens_ND2009	Ruminococcus_sp_HUN007	0.167294	22.3	20-24.9	0	0
Ruminococcus_flavefaciens_007c	Ruminococcus_flavefaciens_MC2020	0.167323	22.3	20-24.9	0	0
Ruminococcus_gnavus_ATCC_29149	Ruminococcus_lactaris_ATCC_29176	0.167354	22.3	20-24.9	0	0
Blautia_hydrogenotrophica_DSM_10507	Ruminococcus_lactaris_CC59_002D	0.167794	22.3	19.9-24.8	0	0
Ruminococcus_sp_FC2018	Ruminococcus_sp_YE71	0.167349	22.3	20-24.9	0	0
Ruminococcus_flavefaciens_YRD2003	Ruminococcus_sp_HUN007	0.167948	22.3	19.9-24.8	0	0
Ruminococcus_albus_KH2T6	Ruminococcus_sp_NK3A76	0.167913	22.3	19.9-24.8	0	0
Ruminococcus_albus_AR67	Ruminococcus_sp_NK3A76	0.16742	22.3	20-24.9	0	0
Ruminococcus_albus_AR67	Ruminococcus_torques_L2-14	0.167547	22.3	20-24.9	0	0
Ruminococcus_albus_SY3	Ruminococcus_torques_L2-14	0.16747	22.3	20-24.9	0	0
Blautia_schinkii_DSM_10518	Ruminococcus_lactaris_ATCC_29176	0.16815	22.2	19.9-24.8	0	0
Ruminococcus_flavefaciens_YL228	Ruminococcus_gnavus_AGR2154	0.168556	22.2	19.8-24.7	0	0
Ruminococcus_flavefaciens_YL228	Ruminococcus_torques_L2-14	0.168495	22.2	19.8-24.7	0	0
Ruminococcus_flavefaciens_YL228	Ruminococcus_sp_HUN007	0.168263	22.2	19.9-24.8	0	0
Roseburia_intestinalis_L1-82	Ruminococcus_gauvreauii_DSM_19829	0.168611	22.2	19.8-24.7	0	0
Ruminococcus_albus_8	Ruminococcus_sp_FC2018	0.168676	22.2	19.8-24.7	0	0
Blautia_obeum_A2_162	Marvinbryantia_formatexigens_DSM_14469	0.168566	22.2	19.8-24.7	0	0
Ruminococcus_gnavus_AGR2154	Ruminococcus_torques_L2-14	0.16805	22.2	19.9-24.8	0	0
Ruminococcus_callidus_ATCC_27760	Ruminococcus_flavefaciens_ND2009	0.168191	22.2	19.9-24.8	0	0
Ruminococcus_bicirculans	Ruminococcus_flavefaciens_MC2020	0.168402	22.2	19.8-24.7	0	0
Ruminococcus_albus_7	Ruminococcus_sp_FC2018	0.168278	22.2	19.9-24.8	0	0
Ruminococcus_albus_AD2013	Ruminococcus_sp_FC2018	0.168149	22.2	19.9-24.8	0	0
Ruminococcus_callidus_ATCC_27760	Ruminococcus_flavefaciens_007c	0.168225	22.2	19.9-24.8	0	0
Ruminococcus_sp_NK3A76	Ruminococcus_sp_SR15	0.168469	22.2	19.8-24.7	0	0
Ruminococcus_bicirculans	Ruminococcus_sp_YE78	0.168479	22.2	19.8-24.7	0	0
Ruminococcus_gnavus_CC55_001C	Ruminococcus_torques_L2-14	0.168224	22.2	19.9-24.8	0	0
Blautia_hansenii_DSM_20583	Ruminococcus_flavefaciens_YL228	0.169394	22.1	19.7-24.6	0	0
Ruminococcus_flavefaciens_YRD2003	Ruminococcus_sp_18P13	0.169364	22.1	19.7-24.6	0	0
Marvinbryantia_formatexigens_DSM_14469	Ruminococcus_lactaris_ATCC_29176	0.168832	22.1	19.8-24.7	0	0
Eubacterium_contortum_2789STDY5834876	Marvinbryantia_formatexigens_DSM_14469	0.169386	22.1	19.7-24.6	0	0
Ruminococcus_lactaris_ATCC_29176	Ruminococcus_torques_ATCC_27756	0.168958	22.1	19.8-24.7	0	0
Ruminococcus_torques_ATCC_27756	Ruminococcus_torques_L2-14	0.169349	22.1	19.7-24.6	0	0
Ruminococcus_bicirculans	Ruminococcus_sp_YE71	0.169439	22.1	19.7-24.6	0	0
Clostridium_leptum_DSM_753	Clostridium_sporosphaeroides_DSM_1294	0.170017	22	19.6-24.5	0	0
Ruminococcus_flavefaciens_AE3010	Ruminococcus_sp_18P13	0.169956	22	19.7-24.5	0	0
Ruminococcus_albus_SY3	Ruminococcus_sp_18P13	0.169731	22	19.7-24.6	0	0
Ruminococcus_flavefaciens_SAb67	Ruminococcus_sp_HUN007	0.170005	22	19.6-24.5	0	0
Ruminococcus_callidus_ATCC_27760	Ruminococcus_flavefaciens_MC2020	0.169613	22	19.7-24.6	0	0
Ruminococcus_bromii_L2-63	Ruminococcus_bromii_YE282	0.169937	22	19.7-24.5	0	0
Marvinbryantia_formatexigens_DSM_14469	Ruminococcus_gnavus_CC55_001C	0.169984	22	19.6-24.5	0	0
Ruminococcus_albus_AR67	Ruminococcus_sp_FC2018	0.16987	22	19.7-24.6	0	0
Ruminococcus_gauvreauii_DSM_19829	Ruminococcus_torques_ATCC_27756	0.170993	21.9	19.5-24.4	0	0
Eubacterium_contortum_2789STDY5834876	Ruminococcus_gauvreauii_DSM_19829	0.171033	21.9	19.5-24.4	0	0
Marvinbryantia_formatexigens_DSM_14469	Ruminococcus_gnavus_AGR2154	0.170343	21.9	19.6-24.5	0	0
Blautia_hansenii_DSM_20583	Marvinbryantia_formatexigens_DSM_14469	0.17096	21.9	19.5-24.4	0	0
Blautia_obeum_ATCC_29174	Marvinbryantia_formatexigens_DSM_14469	0.171032	21.9	19.5-24.4	0	0
Blautia_hydrogenotrophica_DSM_10507	Ruminococcus_gnavus_CC55_001C	0.170835	21.9	19.5-24.4	0	0
Ruminococcus_bicirculans	Ruminococcus_sp_FC2018	0.170743	21.9	19.6-24.4	0	0
Ruminococcus_albus_SY3	Ruminococcus_sp_FC2018	0.170743	21.9	19.6-24.4	0	0
Ruminococcus_albus_7	Ruminococcus_bicirculans	0.170748	21.9	19.6-24.4	0	0
Ruminococcus_sp_NK3A76	Ruminococcus_torques_L2-14	0.170715	21.9	19.6-24.4	0	0
Ruminococcus_albus_AD2013	Ruminococcus_bicirculans	0.170665	21.9	19.6-24.4	0	0
Blautia_schinkii_DSM_10518	Ruminococcus_torques_ATCC_27756	0.171143	21.8	19.5-24.4	0	0
Ruminococcus_flavefaciens_17	Ruminococcus_sp_18P13	0.171654	21.8	19.4-24.3	0	0
Ruminococcus_gauvreauii_DSM_19829	Ruminococcus_lactaris_CC59_002D	0.171358	21.8	19.5-24.4	0	0
Ruminococcus_flavefaciens_MC2020	Ruminococcus_sp_HUN007	0.17168	21.8	19.4-24.3	0	0
Blautia_hydrogenotrophica_DSM_10507	Marvinbryantia_formatexigens_DSM_14469	0.171803	21.8	19.4-24.3	0	0
Ruminococcus_albus_KH2T6	Ruminococcus_sp_FC2018	0.171198	21.8	19.5-24.4	0	0
Marvinbryantia_formatexigens_DSM_14469	Ruminococcus_sp_5_1_39BFAA	0.17202	21.7	19.4-24.3	0	0
Ruminococcus_flavefaciens_007c	Ruminococcus_sp_18P13	0.1725	21.7	19.3-24.2	0	0
Blautia_hydrogenotrophica_DSM_10507	Ruminococcus_lactaris_ATCC_29176	0.171917	21.7	19.4-24.3	0	0
Blautia_hydrogenotrophica_DSM_10507	Ruminococcus_torques_L2-14	0.172535	21.7	19.3-24.2	0	0
Ruminococcus_albus_KH2T6	Ruminococcus_bicirculans	0.172501	21.7	19.3-24.2	0	0
Ruminococcus_albus_AR67	Ruminococcus_bicirculans	0.172192	21.7	19.4-24.3	0	0
Blautia_obeum_ATCC_29174	Blautia_producta_ATCC_27340	0.172819	21.6	19.3-24.2	0	0
Ruminococcus_flavefaciens_YAD2003	Ruminococcus_sp_18P13	0.173054	21.6	19.3-24.1	0	0
Ruminococcus_flavefaciens_Y1	Ruminococcus_sp_18P13	0.172784	21.6	19.3-24.2	0	0
Ruminococcus_flavefaciens_ND2009	Ruminococcus_sp_18P13	0.173291	21.6	19.2-24.1	0	0
Ruminococcus_flavefaciens_ATCC_19208	Ruminococcus_sp_18P13	0.173122	21.6	19.3-24.1	0	0
Ruminococcus_gauvreauii_DSM_19829	Ruminococcus_lactaris_ATCC_29176	0.17275	21.6	19.3-24.2	0	0
Ruminococcus_gauvreauii_DSM_19829	Ruminococcus_gnavus_CC55_001C	0.173011	21.6	19.3-24.1	0	0
Blautia_hydrogenotrophica_DSM_10507	Ruminococcus_gnavus_AGR2154	0.172994	21.6	19.3-24.1	0	0
Marvinbryantia_formatexigens_DSM_14469	Ruminococcus_sp_JC304	0.173026	21.6	19.3-24.1	0	0
Blautia_producta_ATCC_27340	Blautia_schinkii_DSM_10518	0.173812	21.5	19.2-24	0	0
Ruminococcus_flavefaciens_YL228	Ruminococcus_sp_18P13	0.174168	21.5	19.1-24	0	0
Blautia_obeum_A2_162	Blautia_producta_ATCC_27340	0.173572	21.5	19.2-24.1	0	0
Blautia_producta_ATCC_27340	Ruminococcus_sp_JC304	0.173505	21.5	19.2-24.1	0	0
Ruminococcus_flavefaciens_MA2007	Ruminococcus_sp_18P13	0.174127	21.5	19.1-24	0	0
Ruminococcus_gauvreauii_DSM_19829	Ruminococcus_gnavus_AGR2154	0.173741	21.5	19.2-24.1	0	0
Marvinbryantia_formatexigens_DSM_14469	Ruminococcus_gnavus_ATCC_29149	0.174047	21.5	19.1-24	0	0
Ruminococcus_albus_SY3	Ruminococcus_bicirculans	0.173586	21.5	19.2-24.1	0	0
Blautia_producta_ATCC_27340	Ruminococcus_sp_5_1_39BFAA	0.174352	21.4	19.1-24	0	0
Blautia_producta_ATCC_27340	Ruminococcus_torques_L2-14	0.174501	21.4	19.1-24	0	0
Ruminococcus_flavefaciens_XPD3002	Ruminococcus_sp_18P13	0.174677	21.4	19.1-23.9	0	0
Ruminococcus_gauvreauii_DSM_19829	Ruminococcus_gnavus_ATCC_29149	0.17457	21.4	19.1-24	0	0
Blautia_obeum_ATCC_29174	Ruminococcus_gauvreauii_DSM_19829	0.17501	21.4	19-23.9	0	0
Marvinbryantia_formatexigens_DSM_14469	Ruminococcus_torques_L2-14	0.174885	21.4	19-23.9	0	0
Blautia_hydrogenotrophica_DSM_10507	Ruminococcus_gnavus_ATCC_29149	0.174317	21.4	19.1-24	0	0
Ruminococcus_flavefaciens_YL228	Ruminococcus_gnavus_CC55_001C	0.175873	21.3	18.9-23.8	0	0
Blautia_producta_ATCC_27340	Ruminococcus_gauvreauii_DSM_19829	0.175877	21.3	18.9-23.8	0	0
Ruminococcus_flavefaciens_SAb67	Ruminococcus_sp_18P13	0.175314	21.3	19-23.9	0	0
Ruminococcus_flavefaciens_MC2020	Ruminococcus_sp_18P13	0.175782	21.3	18.9-23.8	0	0
Marvinbryantia_formatexigens_DSM_14469	Ruminococcus_gauvreauii_DSM_19829	0.175447	21.3	19-23.8	0	0
Blautia_hansenii_DSM_20583	Ruminococcus_gauvreauii_DSM_19829	0.175581	21.3	19-23.8	0	0
Eubacterium_contortum_2789STDY5834876	Ruminococcus_torques_ATCC_27756	0.175702	21.3	19-23.8	0	0
Blautia_schinkii_DSM_10518	Ruminococcus_sp_JC304	0.17657	21.2	18.8-23.7	0	0
Eubacterium_contortum_2789STDY5834876	Ruminococcus_flavefaciens_YL228	0.176039	21.2	18.9-23.8	0	0
Ruminococcus_gauvreauii_DSM_19829	Ruminococcus_sp_5_1_39BFAA	0.176266	21.2	18.9-23.7	0	0
Blautia_producta_ATCC_27340	Ruminococcus_sp_SR15	0.176379	21.2	18.9-23.7	0	0
Ruminococcus_gauvreauii_DSM_19829	Ruminococcus_torques_L2-14	0.176299	21.2	18.9-23.7	0	0
Eubacterium_contortum_2789STDY5834876	Ruminococcus_gnavus_ATCC_29149	0.176382	21.2	18.9-23.7	0	0
Ruminococcus_flavefaciens_YL228	Ruminococcus_lactaris_CC59_002D	0.17756	21.1	18.7-23.6	0	0
Blautia_hydrogenotrophica_DSM_10507	Ruminococcus_sp_5_1_39BFAA	0.177207	21.1	18.8-23.6	0	0
Blautia_obeum_A2_162	Ruminococcus_gauvreauii_DSM_19829	0.17738	21.1	18.8-23.6	0	0
Blautia_hydrogenotrophica_DSM_10507	Ruminococcus_gauvreauii_DSM_19829	0.177359	21.1	18.8-23.6	0	0
Ruminococcus_gauvreauii_DSM_19829	Ruminococcus_sp_JC304	0.177095	21.1	18.8-23.6	0	0
Blautia_obeum_A2_162	Blautia_schinkii_DSM_10518	0.178244	21	18.7-23.5	0	0
Blautia_hydrogenotrophica_DSM_10507	Blautia_obeum_A2_162	0.177619	21	18.7-23.6	0	0
Eubacterium_contortum_2789STDY5834876	Ruminococcus_gnavus_AGR2154	0.178236	21	18.7-23.5	0	0
Marvinbryantia_formatexigens_DSM_14469	Ruminococcus_sp_SR15	0.178109	21	18.7-23.5	0	0
Eubacterium_contortum_2789STDY5834876	Ruminococcus_gnavus_CC55_001C	0.17835	21	18.6-23.5	0	0
Blautia_obeum_ATCC_29174	Blautia_schinkii_DSM_10518	0.179262	20.9	18.5-23.4	0	0
Ruminococcus_flavefaciens_YL228	Ruminococcus_lactaris_ATCC_29176	0.179261	20.9	18.5-23.4	0	0
Blautia_hansenii_DSM_20583	Blautia_hydrogenotrophica_DSM_10507	0.178669	20.9	18.6-23.4	0	0
Blautia_hydrogenotrophica_DSM_10507	Blautia_obeum_ATCC_29174	0.178819	20.9	18.6-23.4	0	0
Blautia_hydrogenotrophica_DSM_10507	Blautia_schinkii_DSM_10518	0.179857	20.8	18.5-23.3	0	0
Blautia_hansenii_DSM_20583	Blautia_producta_ATCC_27340	0.179512	20.8	18.5-23.3	0	0
Ruminococcus_gauvreauii_DSM_19829	Ruminococcus_sp_SR15	0.17957	20.8	18.5-23.3	0	0
Blautia_schinkii_DSM_10518	Ruminococcus_sp_SR15	0.180734	20.7	18.4-23.2	0	0
Blautia_hydrogenotrophica_DSM_10507	Ruminococcus_sp_JC304	0.180188	20.7	18.4-23.3	0	0
Blautia_schinkii_DSM_10518	Ruminococcus_sp_5_1_39BFAA	0.181072	20.6	18.3-23.2	0	0
Eubacterium_contortum_2789STDY5834876	Ruminococcus_lactaris_ATCC_29176	0.181557	20.6	18.3-23.1	0	0
Blautia_hydrogenotrophica_DSM_10507	Ruminococcus_sp_SR15	0.182532	20.5	18.2-23	0	0

## Sheet: Table S5
Table S5. NCBI's GenBank Search Terms (Nucleotide Database): Ruminococcus[ORGANISM] AND 16S[TEXT WORD] AND 250:1600[SEQUENCE LENGTH] (retrieved 2/3/2015).
Accession Version	Sequence Name	Sequence Length	Genus species Designation	Reference	Isolation Source
AB064726.1	Uncultured Ruminococcus sp. gene for 16S rRNA, partial sequence, clone: NO26	513	uncultured Ruminococcus sp.	Hayashi,H et al. Microbiol. Immunol. 46 (8), 535-548 (2002). Phylogenetic analysis of the human gut microbiota using 16S rDNA clone libraries and strictly anaerobic culture-based methods	isolated from human feces
AB064745.1	Uncultured Ruminococcus sp. gene for 16S rRNA, partial sequence, clone: NO41	512	uncultured Ruminococcus sp.	Hayashi,H et al. Microbiol. Immunol. 46 (8), 535-548 (2002). Phylogenetic analysis of the human gut microbiota using 16S rDNA clone libraries and strictly anaerobic culture-based methods	isolated from human feces
AB064750.1	Uncultured Ruminococcus sp. gene for 16S rRNA, partial sequence, clone: NS2E3	512	uncultured Ruminococcus sp.	Hayashi,H et al. Microbiol. Immunol. 46 (8), 535-548 (2002). Phylogenetic analysis of the human gut microbiota using 16S rDNA clone libraries and strictly anaerobic culture-based methods	isolated from human feces
AB064751.1	Uncultured Ruminococcus sp. gene for 16S rRNA, partial sequence, clone: NO2-22	512	uncultured Ruminococcus sp.	Hayashi,H et al. Microbiol. Immunol. 46 (8), 535-548 (2002). Phylogenetic analysis of the human gut microbiota using 16S rDNA clone libraries and strictly anaerobic culture-based methods	isolated from human feces
AB064752.1	Uncultured Ruminococcus sp. gene for 16S rRNA, partial sequence, clone: NO54	513	uncultured Ruminococcus sp.	Hayashi,H et al. Microbiol. Immunol. 46 (8), 535-548 (2002). Phylogenetic analysis of the human gut microbiota using 16S rDNA clone libraries and strictly anaerobic culture-based methods	isolated from human feces
AB064753.1	Uncultured Ruminococcus sp. gene for 16S rRNA, partial sequence, clone: NB2F4	512	uncultured Ruminococcus sp.	Hayashi,H et al. Microbiol. Immunol. 46 (8), 535-548 (2002). Phylogenetic analysis of the human gut microbiota using 16S rDNA clone libraries and strictly anaerobic culture-based methods	isolated from human feces
AB064754.1	Uncultured Ruminococcus sp. gene for 16S rRNA, partial sequence, clone: NO44	512	uncultured Ruminococcus sp.	Hayashi,H et al. Microbiol. Immunol. 46 (8), 535-548 (2002). Phylogenetic analysis of the human gut microbiota using 16S rDNA clone libraries and strictly anaerobic culture-based methods	isolated from human feces
AB064755.1	Uncultured Ruminococcus sp. gene for 16S rRNA, partial sequence, clone: NO3	513	uncultured Ruminococcus sp.	Hayashi,H et al. Microbiol. Immunol. 46 (8), 535-548 (2002). Phylogenetic analysis of the human gut microbiota using 16S rDNA clone libraries and strictly anaerobic culture-based methods	isolated from human feces
AB064756.1	Uncultured Ruminococcus sp. gene for 16S rRNA, partial sequence, clone: NO32	512	uncultured Ruminococcus sp.	Hayashi,H et al. Microbiol. Immunol. 46 (8), 535-548 (2002). Phylogenetic analysis of the human gut microbiota using 16S rDNA clone libraries and strictly anaerobic culture-based methods	isolated from human feces
AB064757.1	Uncultured Ruminococcus sp. gene for 16S rRNA, partial sequence, clone: NO57	512	uncultured Ruminococcus sp.	Hayashi,H et al. Microbiol. Immunol. 46 (8), 535-548 (2002). Phylogenetic analysis of the human gut microbiota using 16S rDNA clone libraries and strictly anaerobic culture-based methods	isolated from human feces
AB064758.1	Uncultured Ruminococcus sp. gene for 16S rRNA, partial sequence, clone: NB2A2	512	uncultured Ruminococcus sp.	Hayashi,H et al. Microbiol. Immunol. 46 (8), 535-548 (2002). Phylogenetic analysis of the human gut microbiota using 16S rDNA clone libraries and strictly anaerobic culture-based methods	isolated from human feces
AB064759.1	Uncultured Ruminococcus sp. gene for 16S rRNA, partial sequence, clone: NS2A4	512	uncultured Ruminococcus sp.	Hayashi,H et al. Microbiol. Immunol. 46 (8), 535-548 (2002). Phylogenetic analysis of the human gut microbiota using 16S rDNA clone libraries and strictly anaerobic culture-based methods	isolated from human feces
AB064760.1	Uncultured Ruminococcus sp. gene for 16S rRNA, partial sequence, clone: NB2E8	512	uncultured Ruminococcus sp.	Hayashi,H et al. Microbiol. Immunol. 46 (8), 535-548 (2002). Phylogenetic analysis of the human gut microbiota using 16S rDNA clone libraries and strictly anaerobic culture-based methods	isolated from human feces
AB064761.1	Uncultured Ruminococcus sp. gene for 16S rRNA, partial sequence, clone: NB2B8	512	uncultured Ruminococcus sp.	Hayashi,H et al. Microbiol. Immunol. 46 (8), 535-548 (2002). Phylogenetic analysis of the human gut microbiota using 16S rDNA clone libraries and strictly anaerobic culture-based methods	isolated from human feces
AB064762.1	Uncultured Ruminococcus sp. gene for 16S rRNA, partial sequence, clone: NO85	512	uncultured Ruminococcus sp.	Hayashi,H et al. Microbiol. Immunol. 46 (8), 535-548 (2002). Phylogenetic analysis of the human gut microbiota using 16S rDNA clone libraries and strictly anaerobic culture-based methods	isolated from human feces
AB064763.1	Uncultured Ruminococcus sp. gene for 16S rRNA, partial sequence, clone: NO67	512	uncultured Ruminococcus sp.	Hayashi,H et al. Microbiol. Immunol. 46 (8), 535-548 (2002). Phylogenetic analysis of the human gut microbiota using 16S rDNA clone libraries and strictly anaerobic culture-based methods	isolated from human feces
AB064764.1	Uncultured Ruminococcus sp. gene for 16S rRNA, partial sequence, clone: NB4E10	512	uncultured Ruminococcus sp.	Hayashi,H et al. Microbiol. Immunol. 46 (8), 535-548 (2002). Phylogenetic analysis of the human gut microbiota using 16S rDNA clone libraries and strictly anaerobic culture-based methods	isolated from human feces
AB064765.1	Uncultured Ruminococcus sp. gene for 16S rRNA, partial sequence, clone: NB4C1	512	uncultured Ruminococcus sp.	Hayashi,H et al. Microbiol. Immunol. 46 (8), 535-548 (2002). Phylogenetic analysis of the human gut microbiota using 16S rDNA clone libraries and strictly anaerobic culture-based methods	isolated from human feces
AB064766.1	Uncultured Ruminococcus sp. gene for 16S rRNA, partial sequence, clone: NS4F4	512	uncultured Ruminococcus sp.	Hayashi,H et al. Microbiol. Immunol. 46 (8), 535-548 (2002). Phylogenetic analysis of the human gut microbiota using 16S rDNA clone libraries and strictly anaerobic culture-based methods	isolated from human feces
AB064767.1	Uncultured Ruminococcus sp. gene for 16S rRNA, partial sequence, clone: NO2-38	511	uncultured Ruminococcus sp.	Hayashi,H et al. Microbiol. Immunol. 46 (8), 535-548 (2002). Phylogenetic analysis of the human gut microbiota using 16S rDNA clone libraries and strictly anaerobic culture-based methods	isolated from human feces
AB064768.1	Uncultured Ruminococcus sp. gene for 16S rRNA, partial sequence, clone: NO2-60	512	uncultured Ruminococcus sp.	Hayashi,H et al. Microbiol. Immunol. 46 (8), 535-548 (2002). Phylogenetic analysis of the human gut microbiota using 16S rDNA clone libraries and strictly anaerobic culture-based methods	isolated from human feces
AB064780.1	Uncultured Ruminococcus sp. gene for 16S rRNA, partial sequence, clone: NO25	516	uncultured Ruminococcus sp.	Hayashi,H et al. Microbiol. Immunol. 46 (8), 535-548 (2002). Phylogenetic analysis of the human gut microbiota using 16S rDNA clone libraries and strictly anaerobic culture-based methods	isolated from human feces
AB064806.1	Uncultured Ruminococcus sp. gene for 16S rRNA, partial sequence, clone: NB4C5	500	uncultured Ruminococcus sp.	Hayashi,H et al. Microbiol. Immunol. 46 (8), 535-548 (2002). Phylogenetic analysis of the human gut microbiota using 16S rDNA clone libraries and strictly anaerobic culture-based methods	isolated from human feces
AB064807.1	Uncultured Ruminococcus sp. gene for 16S rRNA, partial sequence, clone: NO5	499	uncultured Ruminococcus sp.	Hayashi,H et al. Microbiol. Immunol. 46 (8), 535-548 (2002). Phylogenetic analysis of the human gut microbiota using 16S rDNA clone libraries and strictly anaerobic culture-based methods	isolated from human feces
AB064808.1	Uncultured Ruminococcus sp. gene for 16S rRNA, partial sequence, clone: NO2-21	498	uncultured Ruminococcus sp.	Hayashi,H et al. Microbiol. Immunol. 46 (8), 535-548 (2002). Phylogenetic analysis of the human gut microbiota using 16S rDNA clone libraries and strictly anaerobic culture-based methods	isolated from human feces
AB064809.1	Uncultured Ruminococcus sp. gene for 16S rRNA, partial sequence, clone: NB2B6	498	uncultured Ruminococcus sp.	Hayashi,H et al. Microbiol. Immunol. 46 (8), 535-548 (2002). Phylogenetic analysis of the human gut microbiota using 16S rDNA clone libraries and strictly anaerobic culture-based methods	isolated from human feces
AB064810.1	Uncultured Ruminococcus sp. gene for 16S rRNA, partial sequence, clone: NB2F11	496	uncultured Ruminococcus sp.	Hayashi,H et al. Microbiol. Immunol. 46 (8), 535-548 (2002). Phylogenetic analysis of the human gut microbiota using 16S rDNA clone libraries and strictly anaerobic culture-based methods	isolated from human feces
AB064891.1	Ruminococcus sp. CO28 gene for 16S rRNA, partial sequence	515	Ruminococcus sp. CO28	Hayashi,H et al. Microbiol. Immunol. 46 (8), 535-548 (2002). Phylogenetic analysis of the human gut microbiota using 16S rDNA clone libraries and strictly anaerobic culture-based methods	isolated from human feces
AB064892.1	Ruminococcus sp. CO41 gene for 16S rRNA, partial sequence	513	Ruminococcus sp. CO41	Hayashi,H et al. Microbiol. Immunol. 46 (8), 535-548 (2002). Phylogenetic analysis of the human gut microbiota using 16S rDNA clone libraries and strictly anaerobic culture-based methods	isolated from human feces
AB064893.1	Ruminococcus sp. CS1 gene for 16S rRNA, partial sequence	512	Ruminococcus sp. CS1	Hayashi,H et al. Microbiol. Immunol. 46 (8), 535-548 (2002). Phylogenetic analysis of the human gut microbiota using 16S rDNA clone libraries and strictly anaerobic culture-based methods	isolated from human feces
AB064894.1	Ruminococcus sp. CO34 gene for 16S rRNA, partial sequence	512	Ruminococcus sp. CO34	Hayashi,H et al. Microbiol. Immunol. 46 (8), 535-548 (2002). Phylogenetic analysis of the human gut microbiota using 16S rDNA clone libraries and strictly anaerobic culture-based methods	isolated from human feces
AB064895.1	Ruminococcus sp. CO7 gene for 16S rRNA, partial sequence	511	Ruminococcus sp. CO7	Hayashi,H et al. Microbiol. Immunol. 46 (8), 535-548 (2002). Phylogenetic analysis of the human gut microbiota using 16S rDNA clone libraries and strictly anaerobic culture-based methods	isolated from human feces
AB064896.1	Ruminococcus sp. CO12 gene for 16S rRNA, partial sequence	512	Ruminococcus sp. CO12	Hayashi,H et al. Microbiol. Immunol. 46 (8), 535-548 (2002). Phylogenetic analysis of the human gut microbiota using 16S rDNA clone libraries and strictly anaerobic culture-based methods	isolated from human feces
AB064897.1	Ruminococcus sp. CO22 gene for 16S rRNA, partial sequence	512	Ruminococcus sp. CO22	Hayashi,H et al. Microbiol. Immunol. 46 (8), 535-548 (2002). Phylogenetic analysis of the human gut microbiota using 16S rDNA clone libraries and strictly anaerobic culture-based methods	isolated from human feces
AB064898.1	Ruminococcus sp. CO1 gene for 16S rRNA, partial sequence	511	Ruminococcus sp. CO1	Hayashi,H et al. Microbiol. Immunol. 46 (8), 535-548 (2002). Phylogenetic analysis of the human gut microbiota using 16S rDNA clone libraries and strictly anaerobic culture-based methods	isolated from human feces
AB064899.1	Ruminococcus sp. CB3 gene for 16S rRNA, partial sequence	511	Ruminococcus sp. CB3	Hayashi,H et al. Microbiol. Immunol. 46 (8), 535-548 (2002). Phylogenetic analysis of the human gut microbiota using 16S rDNA clone libraries and strictly anaerobic culture-based methods	isolated from human feces
AB064900.1	Ruminococcus sp. CO27 gene for 16S rRNA, partial sequence	513	Ruminococcus sp. CO27	Hayashi,H et al. Microbiol. Immunol. 46 (8), 535-548 (2002). Phylogenetic analysis of the human gut microbiota using 16S rDNA clone libraries and strictly anaerobic culture-based methods	isolated from human feces
AB064901.1	Ruminococcus sp. CB10 gene for 16S rRNA, partial sequence	512	Ruminococcus sp. CB10	Hayashi,H et al. Microbiol. Immunol. 46 (8), 535-548 (2002). Phylogenetic analysis of the human gut microbiota using 16S rDNA clone libraries and strictly anaerobic culture-based methods	isolated from human feces
AB064902.1	Ruminococcus sp. CS6 gene for 16S rRNA, partial sequence	512	Ruminococcus sp. CS6	Hayashi,H et al. Microbiol. Immunol. 46 (8), 535-548 (2002). Phylogenetic analysis of the human gut microbiota using 16S rDNA clone libraries and strictly anaerobic culture-based methods	isolated from human feces
AB064904.1	Ruminococcus sp. CO47 gene for 16S rRNA, partial sequence	516	Ruminococcus sp. CO47	Hayashi,H et al. Microbiol. Immunol. 46 (8), 535-548 (2002). Phylogenetic analysis of the human gut microbiota using 16S rDNA clone libraries and strictly anaerobic culture-based methods	isolated from human feces
AB075679.1	Ruminococcus sp. C36 gene for 16S rRNA, partial sequence	516	Ruminococcus sp. C36	Lan,P.T et al. Microbiol. Immunol. 46 (6), 371-382 (2002). Phylogenetic analysis of cecal microbiota in chicken by the use of 16S rDNA clone libraries	isolated from chicken cecal feces
AB080891.1	Ruminococcus sp. CJ60 gene for 16S rRNA, partial sequence	513	Ruminococcus sp. CJ60	Hayashi,H et al. Microbiol. Immunol. 46 (12), 819-831 (2002). Fecal microbial diversity in a strict vegetarian as determined by molecular analysis and cultivation	human feces
AB080894.1	Ruminococcus sp. CJ63 gene for 16S rRNA, partial sequence	514	Ruminococcus sp. CJ63	Hayashi,H et al. Microbiol. Immunol. 46 (12), 819-831 (2002). Fecal microbial diversity in a strict vegetarian as determined by molecular analysis and cultivation	human feces
AB125231.1	Ruminococcus sp. M-1 gene for 16S rRNA, partial sequence	1455	Ruminococcus sp. M-1	Minamida,K et al. J. Biosci. Bioeng. 99 (3), 230-236 (2005). Effects of difructose anhydride III (DFA III) administration on rat intestinal microbiota	Rat cecal contents (Japan)
AB189869.1	Uncultured Ruminococcus sp. gene for 16S rRNA, partial sequence, clone: Pw-e1	495	uncultured Ruminococcus sp.	Irbis,C et al. J. Gen. Appl. Microbiol. 50 (4), 203-212 (2004). Detection of methanogens and proteobacteria from a single cell of rumen ciliate protozoa	cultured rumen protozoon, Polyplastron multivesiculatum
AB189870.1	Uncultured Ruminococcus sp. gene for 16S rRNA, partial sequence, clone: Pw-e2	494	uncultured Ruminococcus sp.	Irbis,C et al. J. Gen. Appl. Microbiol. 50 (4), 203-212 (2004). Detection of methanogens and proteobacteria from a single cell of rumen ciliate protozoa	cultured rumen protozoon, Polyplastron multivesiculatum
AB222208.1	Ruminococcus sp. K-1 gene for 16S rRNA, partial sequence	1442	Ruminococcus sp. K-1	Minamida,K et al. Unpublished. Effects of long-term ingestion of difructose anhydride III on intestinal bacteria and bile acid metabolism on human	human feces
AB262651.1	Ruminococcus sp. M23 gene for 16S ribosomal RNA, partial sequence	515	Ruminococcus sp. M23	Lan,P.T et al. Unpublished. New profile of culturable microbiota in chicken cecum as revealed by 16S rRNA gene sequence analysis	Chicken cecum
AB262652.1	Ruminococcus sp. M6 gene for 16S ribosomal RNA, partial sequence	515	Ruminococcus sp. M6	Lan,P.T et al. Unpublished. New profile of culturable microbiota in chicken cecum as revealed by 16S rRNA gene sequence analysis	Chicken cecum
AB262653.1	Ruminococcus sp. M76 gene for 16S ribosomal RNA, partial sequence	515	Ruminococcus sp. M76	Lan,P.T et al. Unpublished. New profile of culturable microbiota in chicken cecum as revealed by 16S rRNA gene sequence analysis	Chicken cecum
AB262654.1	Ruminococcus sp. M22 gene for 16S ribosomal RNA, partial sequence	515	Ruminococcus sp. M22	Lan,P.T et al. Unpublished. New profile of culturable microbiota in chicken cecum as revealed by 16S rRNA gene sequence analysis	Chicken cecum
AB262655.1	Ruminococcus sp. M73 gene for 16S ribosomal RNA, partial sequence	527	Ruminococcus sp. M73	Lan,P.T et al. Unpublished. New profile of culturable microbiota in chicken cecum as revealed by 16S rRNA gene sequence analysis	Chicken cecum
AB262656.1	Ruminococcus sp. M10 gene for 16S ribosomal RNA, partial sequence	513	Ruminococcus sp. M10	Lan,P.T et al. Unpublished. New profile of culturable microbiota in chicken cecum as revealed by 16S rRNA gene sequence analysis	Chicken cecum
AB301912.1	Ruminococcus albus NE1 gene for 16S ribosomal RNA, partial sequence	1443	Ruminococcus albus	Ito,S et al. Appl. Microbiol. Biotechnol. 79 (3), 433-441 (2008). Enzymatic properties of cellobiose 2-epimerase from Ruminococcus albus and the synthesis of rare oligosaccharides by the enzyme	Bovine Rumen Fluid (Japan)
AB538438.1	Ruminococcus albus 7 gene for 16S ribosomal RNA, partial sequence, strain: JCM 14654	1472	Ruminococcus albus	Sakamoto,M et al. Published Only in Database (2009). 16S rRNA gene sequence of JCM strain	Bovine Rumen (Canada)
AB714478.1	Ruminococcus sp. BS-30 gene for 16S rRNA, partial sequence	813	Ruminococcus sp. BS-30	Shimura,Y et al. Unpublished. Identification of cecal bacteria from specific pathogen-free chickens using selective agars and partial 16S rRNA gene sequencing	intestinal cecum of SPF chicken
AB730675.1	Ruminococcus sp. RM7 gene for 16S rRNA, partial sequence	688	Ruminococcus sp. RM7	Nyonyo,T et al. Lett. Appl. Microbiol. 56 (1), 63-70 (2013). Effect of media composition, including gelling agents, on isolation of previously uncultured rumen bacteria	Bovine rumen
AB744233.1	Ruminococcus sp. 653 gene for 16S ribosomal RNA, partial sequence	1438	Ruminococcus sp. 653	Tanaka,Y et al. Unpublished. 16S rRNA gene sequences of Ruminococcus sp. 653	Japan isolate (unknown host)
AB780429.1	Uncultured Ruminococcus sp. gene for 16S ribosomal RNA, partial sequence, isolate: DGGE band: CC5	388	uncultured Ruminococcus sp.	Endo,A et al. Unpublished. Long-tem monitoring of human intestinal microbiota	fecal sample from Finnish infant
AB780430.1	Uncultured Ruminococcus sp. gene for 16S ribosomal RNA, partial sequence, isolate: DGGE band: CC7	386	uncultured Ruminococcus sp.	Endo,A et al. Unpublished. Long-tem monitoring of human intestinal microbiota	fecal sample from Finnish infant
AB822969.1	Uncultured Ruminococcus sp. gene for 16S rRNA, partial sequence, clone: FB4_3	1302	uncultured Ruminococcus sp.	Utami,N.W.A et al. Unpublished. The effects of yacon (Smallanthus sochifolius) in the rat diet on host physiology, fermentation product, and intestinal microbial community structure	Rat feces (Japan)
AB849339.1	Ruminococcus albus gene for 16S ribosomal RNA, partial sequence, strain: CA10	1445	Ruminococcus albus	Nyonyo,T et al. FEMS Microbiol. Ecol. 88 (3), 528-537 (2014). Improved culturability of cellulolytic rumen bacteria and phylogenetic diversity of culturable cellulolytic and xylanolytic bacteria newly isolated from the bovine rumen	Bovine rumen (Japan)
AB849340.1	Ruminococcus albus gene for 16S ribosomal RNA, partial sequence, strain: CA64	1445	Ruminococcus albus	Nyonyo,T et al. FEMS Microbiol. Ecol. 88 (3), 528-537 (2014). Improved culturability of cellulolytic rumen bacteria and phylogenetic diversity of culturable cellulolytic and xylanolytic bacteria newly isolated from the bovine rumen	Bovine rumen (Japan)
AB849341.1	Ruminococcus albus gene for 16S ribosomal RNA, partial sequence, strain: CA56	1449	Ruminococcus albus	Nyonyo,T et al. FEMS Microbiol. Ecol. 88 (3), 528-537 (2014). Improved culturability of cellulolytic rumen bacteria and phylogenetic diversity of culturable cellulolytic and xylanolytic bacteria newly isolated from the bovine rumen	Bovine rumen (Japan)
AB849342.1	Ruminococcus flavefaciens gene for 16S ribosomal RNA, partial sequence, strain: CA21	1459	Ruminococcus flavefaciens	Nyonyo,T et al. FEMS Microbiol. Ecol. 88 (3), 528-537 (2014). Improved culturability of cellulolytic rumen bacteria and phylogenetic diversity of culturable cellulolytic and xylanolytic bacteria newly isolated from the bovine rumen	Bovine rumen (Japan)
AB849343.1	Ruminococcus flavefaciens gene for 16S ribosomal RNA, partial sequence, strain: CA22	1456	Ruminococcus flavefaciens	Nyonyo,T et al. FEMS Microbiol. Ecol. 88 (3), 528-537 (2014). Improved culturability of cellulolytic rumen bacteria and phylogenetic diversity of culturable cellulolytic and xylanolytic bacteria newly isolated from the bovine rumen	Bovine rumen (Japan)
AB910742.1	Ruminococcus champanellensis 18P13 gene for 16S ribosomal RNA, partial sequence	1467	Ruminococcus champanellensis 18P13 = JCM 17042	Sakamoto,M et al. Unpublished. 16S rRNA gene sequence of JCM strain	Type strain (healthy human female feces)
AB924308.1	Uncultured Ruminococcus sp. gene for 16S ribosomal RNA, partial sequence, clone: DhA1-9	519	uncultured Ruminococcus sp.	Puspitasari,F et al. Unpublished. Comparison of bacterial structures between sand dune and dust aerosol in Asian dust (Kosa) source area, Taklamakan Desert	air sample
AB924335.1	Uncultured Ruminococcus sp. gene for 16S ribosomal RNA, partial sequence, clone: DhA3-136	561	uncultured Ruminococcus sp.	Puspitasari,F et al. Unpublished. Comparison of bacterial structures between sand dune and dust aerosol in Asian dust (Kosa) source area, Taklamakan Desert	air sample
AF030446.1	Ruminococcus flavefaciens strain NJ 16S ribosomal RNA, partial sequence	1470	Ruminococcus flavefaciens	Nili,N et al. Unpublished. Isolation and characterization of a highly cellulolytic bacterium from the ruminal content of moose	Moose Rumen (Canada)
AF030447.1	Ruminococcus flavefaciens strain 007 16S ribosomal RNA, partial sequence	1463	Ruminococcus flavefaciens	Nili,N et al. Unpublished. Isolation and characterization of a highly cellulolytic bacterium from the ruminal content of moose	Moose Rumen (Canada)
AF030448.1	Ruminococcus flavefaciens strain 4 16S ribosomal RNA, partial sequence	1464	Ruminococcus flavefaciens	Nili,N et al. Unpublished. Isolation and characterization of a highly cellulolytic bacterium from the ruminal content of moose	Moose Rumen (Canada)
AF030449.1	Ruminococcus flavefaciens strain ATCC 49949 16S ribosomal RNA, partial sequence	1464	Ruminococcus flavefaciens	Nili,N et al. Unpublished. Isolation and characterization of a highly cellulolytic bacterium from the ruminal content of moose	Moose Rumen (Canada)
AF030450.1	Ruminococcus flavefaciens strain 17 16S ribosomal RNA, partial sequence	1466	Ruminococcus flavefaciens 17	Nili,N et al. Unpublished. Isolation and characterization of a highly cellulolytic bacterium from the ruminal content of moose	Moose Rumen (Canada)
AF030451.1	Ruminococcus albus strain ATCC 27211 16S ribosomal RNA, partial sequence	1459	Ruminococcus albus	Nili,N et al. Unpublished. Isolation and characterization of a highly cellulolytic bacterium from the ruminal content of moose	Moose Rumen (Canada)
AF030452.1	Ruminococcus albus strain OR108 16S ribosomal RNA, partial sequence	1464	Ruminococcus albus	Nili,N et al. Unpublished. Isolation and characterization of a highly cellulolytic bacterium from the ruminal content of moose	Moose Rumen (Canada)
AF079847.1	Ruminococcus albus F-40 16S ribosomal RNA gene, partial sequence	1460	Ruminococcus albus	Ohmiya,K et al. Unpublished. 16S rRNA sequence analysis of Ruminococcus albus F-40	Bovine rumen
AF104833.1	Ruminococcus albus strain Ra8 16S ribosomal RNA gene, partial sequence	1459	Ruminococcus albus	Krause,D.O et al. Microbiology 145 (Pt 7), 1797-1807 (1999). 16S rDNA sequencing of Ruminococcus albus and Ruminococcus flavefaciens: design of a signature probe and its application in adult sheep	Bovine rumen (USA)
AF104834.1	Ruminococcus flavefaciens strain LP-C14-Adx 16S ribosomal RNA gene, partial sequence	1435	Ruminococcus flavefaciens	Krause,D.O et al. Microbiology 145 (Pt 7), 1797-1807 (1999). 16S rDNA sequencing of Ruminococcus albus and Ruminococcus flavefaciens: design of a signature probe and its application in adult sheep	Addax (white antelope) rumen (Australia)
AF104835.1	Ruminococcus flavefaciens strain LP-R1-Adx 16S ribosomal RNA gene, partial sequence	1441	Ruminococcus flavefaciens	Krause,D.O et al. Microbiology 145 (Pt 7), 1797-1807 (1999). 16S rDNA sequencing of Ruminococcus albus and Ruminococcus flavefaciens: design of a signature probe and its application in adult sheep	Addax (white antelope) rumen (Australia)
AF104836.1	Ruminococcus flavefaciens strain LP9155 16S ribosomal RNA gene, partial sequence	492	Ruminococcus flavefaciens	Krause,D.O et al. Microbiology 145 (Pt 7), 1797-1807 (1999). 16S rDNA sequencing of Ruminococcus albus and Ruminococcus flavefaciens: design of a signature probe and its application in adult sheep	Cattle Rumen (Armidale, Australia)
AF104837.1	Ruminococcus flavefaciens strain AR46 16S ribosomal RNA gene, partial sequence	1445	Ruminococcus flavefaciens	Krause,D.O et al. Microbiology 145 (Pt 7), 1797-1807 (1999). 16S rDNA sequencing of Ruminococcus albus and Ruminococcus flavefaciens: design of a signature probe and its application in adult sheep	Sheep Rumen (Armidale, Australia)
AF104838.1	Ruminococcus flavefaciens strain AR47 16S ribosomal RNA gene, partial sequence	459	Ruminococcus flavefaciens	Krause,D.O et al. Microbiology 145 (Pt 7), 1797-1807 (1999). 16S rDNA sequencing of Ruminococcus albus and Ruminococcus flavefaciens: design of a signature probe and its application in adult sheep	Sheep Rumen (Armidale, Australia)
AF104839.1	Ruminococcus albus strain AR67 16S ribosomal RNA gene, partial sequence	1466	Ruminococcus albus	Krause,D.O et al. Microbiology 145 (Pt 7), 1797-1807 (1999). 16S rDNA sequencing of Ruminococcus albus and Ruminococcus flavefaciens: design of a signature probe and its application in adult sheep	Sheep Rumen (Armidale, Australia)
AF104840.1	Ruminococcus flavefaciens strain AR69 16S ribosomal RNA gene, partial sequence	454	Ruminococcus flavefaciens	Krause,D.O et al. Microbiology 145 (Pt 7), 1797-1807 (1999). 16S rDNA sequencing of Ruminococcus albus and Ruminococcus flavefaciens: design of a signature probe and its application in adult sheep	Sheep Rumen (Armidale, Australia)
AF104841.1	Ruminococcus flavefaciens strain AR72 16S ribosomal RNA gene, partial sequence	1472	Ruminococcus flavefaciens	Krause,D.O et al. Microbiology 145 (Pt 7), 1797-1807 (1999). 16S rDNA sequencing of Ruminococcus albus and Ruminococcus flavefaciens: design of a signature probe and its application in adult sheep	Sheep Rumen (Armidale, Australia)
AF104842.1	Ruminococcus flavefaciens strain B146 16S ribosomal RNA gene, partial sequence	401	Ruminococcus flavefaciens	Krause,D.O et al. Microbiology 145 (Pt 7), 1797-1807 (1999). 16S rDNA sequencing of Ruminococcus albus and Ruminococcus flavefaciens: design of a signature probe and its application in adult sheep	Cow Rumen (Illinois, USA)
AF104843.1	Ruminococcus albus strain B199 16S ribosomal RNA gene, partial sequence	439	Ruminococcus albus	Krause,D.O et al. Microbiology 145 (Pt 7), 1797-1807 (1999). 16S rDNA sequencing of Ruminococcus albus and Ruminococcus flavefaciens: design of a signature probe and its application in adult sheep	Cow Rumen (Illinois, USA)
AF104844.1	Ruminococcus flavefaciens strain FD-1 16S ribosomal RNA gene, partial sequence	1440	Ruminococcus flavefaciens FD-1	Krause,D.O et al. Microbiology 145 (Pt 7), 1797-1807 (1999). 16S rDNA sequencing of Ruminococcus albus and Ruminococcus flavefaciens: design of a signature probe and its application in adult sheep	Tablet containing ruminal organisms (Illinois, USA)
AF104845.1	Ruminococcus albus strain SY3 16S ribosomal RNA gene, partial sequence	428	Ruminococcus albus	Krause,D.O et al. Microbiology 145 (Pt 7), 1797-1807 (1999). 16S rDNA sequencing of Ruminococcus albus and Ruminococcus flavefaciens: design of a signature probe and its application in adult sheep	Sheep Rumen (Aberdeen, UK)
AF104846.1	Ruminococcus flavefaciens strain Y1 16S ribosomal RNA gene, partial sequence	1457	Ruminococcus flavefaciens	Krause,D.O et al. Microbiology 145 (Pt 7), 1797-1807 (1999). 16S rDNA sequencing of Ruminococcus albus and Ruminococcus flavefaciens: design of a signature probe and its application in adult sheep	Sheep Rumen (Prospect, Australia)
AF104847.1	Ruminococcus flavefaciens strain R13e2 16S ribosomal RNA gene, partial sequence	440	Ruminococcus flavefaciens	Krause,D.O et al. Microbiology 145 (Pt 7), 1797-1807 (1999). 16S rDNA sequencing of Ruminococcus albus and Ruminococcus flavefaciens: design of a signature probe and its application in adult sheep	Reindeer Rumen (Ohio, USA)
AJ308104.1	Ruminococcus sp. 15975 partial 16S rRNA gene, isolate 15975	1370	Ruminococcus sp. 15975	Lawson,P.A et al. Unpublished. Isolation of a Ruminococcus-like sp.nov. from human feaces	Human feces (USA)
AJ315979.1	Ruminococcus sp. 14531 partial 16S rRNA gene, strain 14531	1406	Ruminococcus sp. 14531	Lawson,P.A et al. Int. J. Syst. Evol. Microbiol. 54 (PT 2), 413-417 (2004). Anaerotruncus colihominis gen. nov., sp. nov., from human faeces	Human feces (USA)
AJ315982.1	Ruminococcus sp. 5 partial 16S rRNA gene, strain 5	1456	Ruminococcus sp. 5	Lawson,P.A et al. Unpublished. Isolation of a Ruminococcus gnavus-like sp.nov. from human faeces	Human feces (Germany)
AJ318864.1	Ruminococcus sp. CCUG 37327 A 16S rRNA gene, strain CCUG 37327 A	1472	Ruminococcus sp. CCUG 37327 A	Lawson,P.A et al. Unpublished. Isolation of a ruminococcus-like organism from a human clinical source	Human clinical source (UK)
AJ318889.1	Ruminococcus sp. 16442 16S rRNA gene, strain 16442	1465	Ruminococcus sp. 16442	Lawson,P.A et al. Unpublished. Isolation of a ruminococcus-like organism from a human feaces	human faeces (UK)
AJ404537.1	Uncultured Ruminococcus RM1 partial 16S rRNA gene	339	uncultured Ruminococcus RM1	Kempsell,K.E et al. Unpublished. Reverse Transcriptase-Polymerase Chain Reaction of Bacterial rRNA for Detection and Characterisation of Bacterial Species in Arthritis Synovial Tissue	Human Synovium (UK)
AJ404539.1	Uncultured Ruminococcus RM2 partial 16S rRNA gene	329	uncultured Ruminococcus RM2	Kempsell,K.E et al. Unpublished. Reverse Transcriptase-Polymerase Chain Reaction of Bacterial rRNA for Detection and Characterisation of Bacterial Species in Arthritis Synovial Tissue	Human Synovium (UK)
AJ404584.1	Uncultured Ruminococcus RM3 partial 16S rRNA gene	317	uncultured Ruminococcus RM3	Kempsell,K.E et al. Unpublished. Reverse Transcriptase-Polymerase Chain Reaction of Bacterial rRNA for Detection and Characterisation of Bacterial Species in Arthritis Synovial Tissue	Human Synovium (UK)
AJ515913.1	Ruminococcus champanellensis partial 16S rRNA gene, type strain 18P13T	1368	Ruminococcus champanellensis 18P13 = JCM 17042	Robert,C et al. FEMS Microbiol. Ecol. 46 (1), 81-89 (2003). The cellulolytic microflora of the human colon: evidence of microcrystalline cellulose-degrading bacteria in methane-excreting subjects	Human feces (France)
AJ515914.1	Ruminococcus sp. 7L75 partial 16S rRNA gene	1347	Ruminococcus sp. 7L75	Robert,C et al. FEMS Microbiol. Ecol. 46 (1), 81-89 (2003). The cellulolytic microflora of the human colon: evidence of microcrystalline cellulose-degrading bacteria in methane-excreting subjects	Human feces (France)
AJ515915.1	Ruminococcus sp. 25F8 partial 16S rRNA gene	1367	Ruminococcus sp. 25F8	Robert,C et al. FEMS Microbiol. Ecol. 46 (1), 81-89 (2003). The cellulolytic microflora of the human colon: evidence of microcrystalline cellulose-degrading bacteria in methane-excreting subjects	Human feces (France)
AJ515916.1	Ruminococcus sp. 25F6 partial 16S rRNA gene	1378	Ruminococcus sp. 25F6	Robert,C et al. FEMS Microbiol. Ecol. 46 (1), 81-89 (2003). The cellulolytic microflora of the human colon: evidence of microcrystalline cellulose-degrading bacteria in methane-excreting subjects	Human feces (France)
AJ515917.1	Ruminococcus sp. 25F7 partial 16S rRNA gene	1390	Ruminococcus sp. 25F7	Robert,C et al. FEMS Microbiol. Ecol. 46 (1), 81-89 (2003). The cellulolytic microflora of the human colon: evidence of microcrystalline cellulose-degrading bacteria in methane-excreting subjects	Human feces (France)
AJ629068.1	Ruminococcus sp. Pei041 16S genomic RNA gene, isolate Pei041	1430	Ruminococcus sp. Pei041	Geissinger,O et al. Unpublished. Colonococcus pachnodae sp. nov. gen. nov., description of hitherto bacteria isolated from the hindgut of Pachnoda ephippiata larvae	Pachnoda ephippiata larval hindgut (Germany)
AM117597.1	Ruminococcus sp. partial 16S rRNA gene, isolate Nor Rum	490	Ruminococcus sp.	Rani,R et al. Am. J. Trop. Med. Hyg. 75 (5), 880-885 (2006). Changes in bacterial profile during amebiasis: demonstration of anaerobic bacteria in ALA pus samples	human faeces
AM117598.1	Ruminococcus sp. partial 16S rRNA gene, isolate Eh Rum	490	Ruminococcus sp.	Rani,R et al. Am. J. Trop. Med. Hyg. 75 (5), 880-885 (2006). Changes in bacterial profile during amebiasis: demonstration of anaerobic bacteria in ALA pus samples	human faeces
AM117599.1	Ruminococcus sp. partial 16S rRNA gene, isolate ASS Rum	490	Ruminococcus sp.	Rani,R et al. Am. J. Trop. Med. Hyg. 75 (5), 880-885 (2006). Changes in bacterial profile during amebiasis: demonstration of anaerobic bacteria in ALA pus samples	human faeces
AM748742.1	Ruminococcus flavefaciens partial 16S rRNA gene, strain 17	1521	Ruminococcus flavefaciens 17	Jindou,S et al. FEMS Microbiol. Lett. 285 (2), 188-194 (2008). Cellulosome gene cluster analysis for gauging the diversity of the ruminal cellulolytic bacterium Ruminococcus flavefaciens	bovine rumen
AM915269.1	Ruminococcus flavefaciens partial 16S rRNA gene, type strain C94T	1521	Ruminococcus flavefaciens	Jindou,S et al. FEMS Microbiol. Lett. 285 (2), 188-194 (2008). Cellulosome gene cluster analysis for gauging the diversity of the ruminal cellulolytic bacterium Ruminococcus flavefaciens	a rumen of the mature Holstein cow #817 (USA)
AM915270.1	Ruminococcus flavefaciens partial 16S rRNA gene, strain B34b	1519	Ruminococcus flavefaciens	Jindou,S et al. FEMS Microbiol. Lett. 285 (2), 188-194 (2008). Cellulosome gene cluster analysis for gauging the diversity of the ruminal cellulolytic bacterium Ruminococcus flavefaciens	Steer Rumen (USA)
AM915271.1	Ruminococcus flavefaciens partial 16S rRNA gene, strain C1a	1519	Ruminococcus flavefaciens	Jindou,S et al. FEMS Microbiol. Lett. 285 (2), 188-194 (2008). Cellulosome gene cluster analysis for gauging the diversity of the ruminal cellulolytic bacterium Ruminococcus flavefaciens	Steer Rumen (USA)
AM920691.1	Ruminococcus flavefaciens partial 16S rRNA gene, strain FD-1	1521	Ruminococcus flavefaciens FD-1	Jindou,S et al. FEMS Microbiol. Lett. 285 (2), 188-194 (2008). Cellulosome gene cluster analysis for gauging the diversity of the ruminal cellulolytic bacterium Ruminococcus flavefaciens	Pill containing Bovine Ruminal Organisms (USA)
AY080980.1	Uncultured Ruminococcus sp. clone ckl19 16S ribosomal RNA gene, partial sequence	681	uncultured Ruminococcus sp.	Lu,J et al. Appl. Environ. Microbiol. 69 (2), 901-908 (2003). Evaluation of broiler litter with reference to the microbial composition as assessed by using 16S rRNA and functional gene markers	poulty litter
AY349157.1	Ruminococcus flavefaciens strain JM1 16S ribosomal RNA gene, partial sequence	1535	Ruminococcus flavefaciens	Antonopoulos,D.A et al. Environ. Microbiol. 6 (4), 335-346 (2004). Strain-specific genomic regions of Ruminococcus flavefaciens FD-1 as revealed by combinatorial random-phase genome sequencing and suppressive subtractive hybridization	Bovine Rumen (USA)
AY367006.1	Ruminococcus sp. YE71 16S ribosomal RNA gene, partial sequence	1453	Ruminococcus sp. YE71	Klieve,A.V et al. Lett. Appl. Microbiol. 38 (4), 333-338 (2004). Bacteriophages that infect the cellulolytic ruminal bacterium Ruminococcus albus AR67	Unknown
AY442822.1	Ruminococcus sp. YE58 16S ribosomal RNA gene, partial sequence	1509	Ruminococcus sp. YE58	Ouwerkerk,D et al. Lett. Appl. Microbiol. 41 (4), 327-333 (2005). Characterization of culturable anaerobic bacteria from the forestomach of an eastern grey kangaroo, Macropus giganteus	Eastern grey Kangaroo forestomach contents (Australia)
AY445592.1	Ruminococcus albus strain B199 16S ribosomal RNA gene, complete sequence	1450	Ruminococcus albus B199	Browne-Silva,J.K et al. Unpublished. Sequencing of 16S rRNA and groEL genes to establish phylogeny of Ruminococcus species	Bovine Rumen (USA)
AY445593.1	Ruminococcus flavefaciens strain C94 16S ribosomal RNA gene, complete sequence	1505	Ruminococcus flavefaciens C94	Browne-Silva,J.K et al. Unpublished. Sequencing of 16S rRNA and groEL genes to establish phylogeny of Ruminococcus species	Bovine Rumen (USA)
AY445594.1	Ruminococcus albus strain 8 16S ribosomal RNA gene, complete sequence	1501	Ruminococcus albus 8	Browne-Silva,J.K et al. Unpublished. Sequencing of 16S rRNA and groEL genes to establish phylogeny of Ruminococcus species	Bovine Rumen (USA)
AY445595.1	Ruminococcus flavefaciens strain JM1 16S ribosomal RNA gene, complete sequence	1503	Ruminococcus flavefaciens JM1	Browne-Silva,J.K et al. Unpublished. Sequencing of 16S rRNA and groEL genes to establish phylogeny of Ruminococcus species	Bovine Rumen (USA)
AY445596.1	Ruminococcus albus strain KF1 16S ribosomal RNA gene, complete sequence	1503	Ruminococcus albus KF1	Browne-Silva,J.K et al. Unpublished. Sequencing of 16S rRNA and groEL genes to establish phylogeny of Ruminococcus species	Unknown
AY445597.1	Ruminococcus flavefaciens strain FD1 16S ribosomal RNA gene, complete sequence	1505	Ruminococcus flavefaciens FD-1	Browne-Silva,J.K et al. Unpublished. Sequencing of 16S rRNA and groEL genes to establish phylogeny of Ruminococcus species	Pill containing Bovine Ruminal Organisms (USA)
AY445598.1	Ruminococcus flavefaciens strain R13e2 16S ribosomal RNA gene, complete sequence	1505	Ruminococcus flavefaciens R13e2	Browne-Silva,J.K et al. Unpublished. Sequencing of 16S rRNA and groEL genes to establish phylogeny of Ruminococcus species	Reindeer Rumen (Ohio, USA)
AY445599.1	Ruminococcus flavefaciens strain B146 16S ribosomal RNA gene, complete sequence	1503	Ruminococcus flavefaciens B146	Browne-Silva,J.K et al. Unpublished. Sequencing of 16S rRNA and groEL genes to establish phylogeny of Ruminococcus species	Bovine Rumen (Illinois, USA)
AY445600.1	Ruminococcus albus strain 7 16S ribosomal RNA gene, complete sequence	1503	Ruminococcus albus 7	Browne-Silva,J.K et al. Unpublished. Sequencing of 16S rRNA and groEL genes to establish phylogeny of Ruminococcus species	Rumen
AY445601.1	Ruminococcus flavefaciens strain JF1 16S ribosomal RNA gene, complete sequence	1505	Ruminococcus flavefaciens JF1	Browne-Silva,J.K et al. Unpublished. Sequencing of 16S rRNA and groEL genes to establish phylogeny of Ruminococcus species	Unknown
AY445602.1	Ruminococcus albus strain RO13 16S ribosomal RNA gene, complete sequence	1501	Ruminococcus albus RO13	Browne-Silva,J.K et al. Unpublished. Sequencing of 16S rRNA and groEL genes to establish phylogeny of Ruminococcus species	Unknown
AY445603.1	Ruminococcus flavefaciens strain LB4 16S ribosomal RNA gene, complete sequence	1505	Ruminococcus flavefaciens LB4	Browne-Silva,J.K et al. Unpublished. Sequencing of 16S rRNA and groEL genes to establish phylogeny of Ruminococcus species	Unknown
AY521284.1	Ruminococcus sp. KKA Seq234 16S ribosomal RNA gene, partial sequence	437	Ruminococcus sp. KKA Seq234	Forster,D.H et al. Unpublished. Anaerobic gram-positive cocci isolated from a presacral abscess identified as Ruminococcus sp. by 16S rRNA gene sequencing	Unknown
AY635963.1	Uncultured Ruminococcus sp. clone Rm 16S ribosomal RNA gene, partial sequence	515	uncultured Ruminococcus sp.	Songjinda,P et al. Biosci. Biotechnol. Biochem. 69 (3), 638-641 (2005). Molecular monitoring of the developmental bacterial community in the gastrointestinal tract of Japanese infants	feces from human infant
AY653234.1	Ruminococcus sp. MLG080-3 16S ribosomal RNA gene, partial sequence	1325	Ruminococcus sp. MLG080-3	Ballard,S.A et al. Antimicrob. Agents Chemother. 49 (1), 77-81 (2005). Comparison of three PCR primer sets for identification of vanB gene carriage in feces and correlation with carriage of vancomycin-resistant enterococci: interference by vanB-containing anaerobic bacilli	Human feces (Australia)
AY669243.1	Uncultured Ruminococcus sp. clone CA9116 16S ribosomal RNA gene, partial sequence	352	uncultured Ruminococcus sp.	Mayo,B et al. Unpublished. Bifidobacterial diversity in feces and mucosa of healthy humans determined by culturing and by 16S rDNA sequence analysis	mucosa
AY669245.1	Uncultured Ruminococcus sp. clone CA9118 16S ribosomal RNA gene, partial sequence	352	uncultured Ruminococcus sp.	Mayo,B et al. Unpublished. Bifidobacterial diversity in feces and mucosa of healthy humans determined by culturing and by 16S rDNA sequence analysis	mucosa
AY669249.1	Uncultured Ruminococcus sp. clone CA913 16S ribosomal RNA gene, partial sequence	335	uncultured Ruminococcus sp.	Mayo,B et al. Unpublished. Bifidobacterial diversity in feces and mucosa of healthy humans determined by culturing and by 16S rDNA sequence analysis	mucosa
AY669256.1	Ruminococcus sp. SC101 16S ribosomal RNA gene, partial sequence	319	Ruminococcus sp. SC101	Mayo,B et al. Unpublished. Bifidobacterial diversity in feces and mucosa of healthy humans determined by culturing and by 16S rDNA sequence analysis	feces
AY669260.1	Ruminococcus sp. SC103 16S ribosomal RNA gene, partial sequence	327	Ruminococcus sp. SC103	Mayo,B et al. Unpublished. Bifidobacterial diversity in feces and mucosa of healthy humans determined by culturing and by 16S rDNA sequence analysis	feces
AY669269.1	Uncultured Ruminococcus sp. clone CC1014 16S ribosomal RNA gene, partial sequence	354	uncultured Ruminococcus sp.	Mayo,B et al. Unpublished. Bifidobacterial diversity in feces and mucosa of healthy humans determined by culturing and by 16S rDNA sequence analysis	feces
AY669273.1	Uncultured Ruminococcus sp. clone CC1020 16S ribosomal RNA gene, partial sequence	346	uncultured Ruminococcus sp.	Mayo,B et al. Unpublished. Bifidobacterial diversity in feces and mucosa of healthy humans determined by culturing and by 16S rDNA sequence analysis	feces
AY669275.1	Uncultured Ruminococcus sp. clone CC1022 16S ribosomal RNA gene, partial sequence	350	uncultured Ruminococcus sp.	Mayo,B et al. Unpublished. Bifidobacterial diversity in feces and mucosa of healthy humans determined by culturing and by 16S rDNA sequence analysis	feces
AY669276.1	Uncultured Ruminococcus sp. clone CC1023 16S ribosomal RNA gene, partial sequence	352	uncultured Ruminococcus sp.	Mayo,B et al. Unpublished. Bifidobacterial diversity in feces and mucosa of healthy humans determined by culturing and by 16S rDNA sequence analysis	feces
AY669277.1	Uncultured Ruminococcus sp. clone CC105 16S ribosomal RNA gene, partial sequence	353	uncultured Ruminococcus sp.	Mayo,B et al. Unpublished. Bifidobacterial diversity in feces and mucosa of healthy humans determined by culturing and by 16S rDNA sequence analysis	feces
AY669280.1	Uncultured Ruminococcus sp. clone CC109 16S ribosomal RNA gene, partial sequence	354	uncultured Ruminococcus sp.	Mayo,B et al. Unpublished. Bifidobacterial diversity in feces and mucosa of healthy humans determined by culturing and by 16S rDNA sequence analysis	feces
AY669294.1	Uncultured Ruminococcus sp. clone CG1210 16S ribosomal RNA gene, partial sequence	354	uncultured Ruminococcus sp.	Mayo,B et al. Unpublished. Bifidobacterial diversity in feces and mucosa of healthy humans determined by culturing and by 16S rDNA sequence analysis	feces
AY669295.1	Uncultured Ruminococcus sp. clone CG1211 16S ribosomal RNA gene, partial sequence	354	uncultured Ruminococcus sp.	Mayo,B et al. Unpublished. Bifidobacterial diversity in feces and mucosa of healthy humans determined by culturing and by 16S rDNA sequence analysis	feces
AY669299.1	Uncultured Ruminococcus sp. clone CG1216 16S ribosomal RNA gene, partial sequence	355	uncultured Ruminococcus sp.	Mayo,B et al. Unpublished. Bifidobacterial diversity in feces and mucosa of healthy humans determined by culturing and by 16S rDNA sequence analysis	feces
AY669302.1	Uncultured Ruminococcus sp. clone G122 16S ribosomal RNA gene, partial sequence	357	uncultured Ruminococcus sp.	Mayo,B et al. Unpublished. Bifidobacterial diversity in feces and mucosa of healthy humans determined by culturing and by 16S rDNA sequence analysis	feces
AY669312.1	Uncultured Ruminococcus sp. clone CG125 16S ribosomal RNA gene, partial sequence	357	uncultured Ruminococcus sp.	Mayo,B et al. Unpublished. Bifidobacterial diversity in feces and mucosa of healthy humans determined by culturing and by 16S rDNA sequence analysis	feces
AY669313.1	Uncultured Ruminococcus sp. clone CG126 16S ribosomal RNA gene, partial sequence	351	uncultured Ruminococcus sp.	Mayo,B et al. Unpublished. Bifidobacterial diversity in feces and mucosa of healthy humans determined by culturing and by 16S rDNA sequence analysis	feces
AY807284.1	Uncultured Ruminococcus sp. clone IS030B75 16S ribosomal RNA gene, partial sequence	834	uncultured Ruminococcus sp.	Harris,J.K et al. Proc. Natl. Acad. Sci. U.S.A. 104 (51), 20529-20533 (2007). Molecular identification of bacteria in bronchoalveolar lavage fluid from children with cystic fibrosis	human lung
AY960564.1	Ruminococcus sp. ID8 16S ribosomal RNA gene, complete sequence	1416	Ruminococcus sp. ID8	Gourgue-Jeannot,C et al. Can. J. Microbiol. 52 (10), 924-933 (2006). Dietary fructooligosaccharides alter the cultivable faecal population of rats but do not stimulate the growth of intestinal bifidobacteria	Rat Feces (Canada)
AY960567.1	Ruminococcus sp. CE2 16S ribosomal RNA gene, complete sequence	1475	Ruminococcus sp. CE2	Gourgue-Jeannot,C et al. Can. J. Microbiol. 52 (10), 924-933 (2006). Dietary fructooligosaccharides alter the cultivable faecal population of rats but do not stimulate the growth of intestinal bifidobacteria	Rat Feces (Canada)
AY960569.1	Ruminococcus sp. ID1 16S ribosomal RNA gene, complete sequence	1506	Ruminococcus sp. ID1	Gourgue-Jeannot,C et al. Can. J. Microbiol. 52 (10), 924-933 (2006). Dietary fructooligosaccharides alter the cultivable faecal population of rats but do not stimulate the growth of intestinal bifidobacteria	Rat Feces (Canada)
CAYA010000208.1	Ruminococcus sp. CAG:60 WGS project CAYA01000000 data, contig, whole genome shotgun sequence	1105	Ruminococcus sp. CAG:60	Nielsen,H.B et al. Unpublished. Dependencies among metagenomic species, viruses, plasmids and units of genetic variation	derived from human gut metagenome
CBFS010000042.1	Ruminococcus sp. CAG:57 WGS project CBFS01000000 data, contig, whole genome shotgun sequence	1083	Ruminococcus sp. CAG:57	Nielsen,H.B et al. Unpublished. Dependencies among metagenomic species, viruses, plasmids and units of genetic variation	derived from human gut metagenome
DQ882649.1	Ruminococcus bromii strain YE282 16S ribosomal RNA gene, partial sequence	1481	Ruminococcus bromii	Klieve,A.V et al. J. Appl. Microbiol. 103 (6), 2065-2073 (2007). Ruminococcus bromii, identification and isolation as a dominant community member in the rumen of cattle fed a barley diet	Bovine Rumen (Australia)
DQ882650.1	Ruminococcus sp. YE281 16S ribosomal RNA gene, partial sequence	1483	Ruminococcus sp. YE281	Klieve,A.V et al. J. Appl. Microbiol. 103 (6), 2065-2073 (2007). Ruminococcus bromii, identification and isolation as a dominant community member in the rumen of cattle fed a barley diet	Bovine Rumen (Australia)
EF451052.1	Ruminococcus sp. END-1 16S ribosomal RNA gene, partial sequence	1334	Ruminococcus sp. END-1	Jin,J.S et al. Biol. Pharm. Bull. 30 (11), 2204-2206 (2007). Enantioselective oxidation of enterodiol to enterolactone by human intestinal bacteria	Human feces (Japan)
EF529620.1	Ruminococcus gauvreauii strain CCRI-16110 16S ribosomal RNA gene, partial sequence	1456	Ruminococcus gauvreauii	Domingo,M.C et al. Int. J. Syst. Evol. Microbiol. 58 (PT 6), 1393-1397 (2008). Ruminococcus gauvreauii sp. nov., a glycopeptide-resistant species isolated from a human faecal specimen	Type strain (human feces)
EU029247.1	Uncultured Ruminococcus sp. clone B123 16S ribosomal RNA gene, partial sequence	881	uncultured Ruminococcus sp.	Raats,D et al. Food Microbiol. 28 (3), 465-471 (2011). Molecular analysis of bacterial communities in raw cow milk and the impact of refrigeration on its structure and dynamics	raw cow milk
EU196222.1	Uncultured Ruminococcus sp. clone rum1 16S ribosomal RNA gene, partial sequence	395	uncultured Ruminococcus sp.	De La Cochetiere,M.F et al. Microb. Ecol. 56 (3), 395-402 (2008). Effect of antibiotic therapy on human fecal microbiota and the relation to the development of Clostridium difficile	outpatient feces
EU196225.1	Uncultured Ruminococcus sp. clone rum2 16S ribosomal RNA gene, partial sequence	391	uncultured Ruminococcus sp.	De La Cochetiere,M.F et al. Microb. Ecol. 56 (3), 395-402 (2008). Effect of antibiotic therapy on human fecal microbiota and the relation to the development of Clostridium difficile	outpatient feces
EU196226.1	Uncultured Ruminococcus sp. clone rum3 16S ribosomal RNA gene, partial sequence	370	uncultured Ruminococcus sp.	De La Cochetiere,M.F et al. Microb. Ecol. 56 (3), 395-402 (2008). Effect of antibiotic therapy on human fecal microbiota and the relation to the development of Clostridium difficile	outpatient feces
EU196228.1	Uncultured Ruminococcus sp. clone rum4 16S ribosomal RNA gene, partial sequence	394	uncultured Ruminococcus sp.	De La Cochetiere,M.F et al. Microb. Ecol. 56 (3), 395-402 (2008). Effect of antibiotic therapy on human fecal microbiota and the relation to the development of Clostridium difficile	outpatient feces
EU196229.1	Uncultured Ruminococcus sp. clone rum5 16S ribosomal RNA gene, partial sequence	405	uncultured Ruminococcus sp.	De La Cochetiere,M.F et al. Microb. Ecol. 56 (3), 395-402 (2008). Effect of antibiotic therapy on human fecal microbiota and the relation to the development of Clostridium difficile	outpatient feces after antibiotherapy
EU196230.1	Uncultured Ruminococcus sp. clone rum6 16S ribosomal RNA gene, partial sequence	417	uncultured Ruminococcus sp.	De La Cochetiere,M.F et al. Microb. Ecol. 56 (3), 395-402 (2008). Effect of antibiotic therapy on human fecal microbiota and the relation to the development of Clostridium difficile	outpatient feces after antibiotherapy
EU196231.1	Uncultured Ruminococcus sp. clone rum7 16S ribosomal RNA gene, partial sequence	389	uncultured Ruminococcus sp.	De La Cochetiere,M.F et al. Microb. Ecol. 56 (3), 395-402 (2008). Effect of antibiotic therapy on human fecal microbiota and the relation to the development of Clostridium difficile	outpatient feces after antibiotherapy
EU266549.1	Ruminococcus bromii strain L2-63 16S ribosomal RNA gene, partial sequence	1452	Ruminococcus bromii L2-63	Dabek,M et al. FEMS Microbiol. Ecol. 66 (3), 487-495 (2008). Distribution of beta-glucosidase and beta-glucuronidase activity and of beta-glucuronidase gene gus in human colonic bacteria	Human feces (UK)
EU445110.1	Ruminococcus albus strain FB-CTS-1-C clone 1 16S ribosomal RNA gene, partial sequence	1200	Ruminococcus albus	Chandrasekharaiah,M et al. Submitted (31-JAN-2008) Animal Nutrition Division, National Institute of Animal Nutrition and Physiology, Hosur Road, Adugodi, Bangalore, Karnataka 560030, India. Direct Submission	Steer Rumen (India)
EU445111.1	Ruminococcus flavefaciens strain FB-CTS-2-C clone 1 16S ribosomal RNA gene, partial sequence	1259	Ruminococcus flavefaciens	Chandrasekharaiah,M et al. Submitted (01-FEB-2008) Animal Nutrition Division, National Institute of Animal Nutrition and Physiology, Hosur Road, Adugodi, Bangalore, Karnataka 560030, India. Direct Submission	Steer Rumen (India)
EU530172.1	Uncultured Ruminococcus sp. clone M1-2 16S ribosomal RNA gene, partial sequence	795	uncultured Ruminococcus sp.	Shen,X.J et al. Unpublished. Characterization of mucosa adherent and invasive microbes in adenoma colorectal cancer using 16S rRNA gene profile	Human mucosa of adenoma colorectal cancer patient (USA)
EU530185.1	Uncultured Ruminococcus sp. clone M1-36F 16S ribosomal RNA gene, partial sequence	916	uncultured Ruminococcus sp.	Shen,X.J et al. Unpublished. Characterization of mucosa adherent and invasive microbes in adenoma colorectal cancer using 16S rRNA gene profile	Human mucosa of adenoma colorectal cancer patient (USA)
EU530199.1	Uncultured Ruminococcus sp. clone M1-67 16S ribosomal RNA gene, partial sequence	1405	uncultured Ruminococcus sp.	Shen,X.J et al. Unpublished. Characterization of mucosa adherent and invasive microbes in adenoma colorectal cancer using 16S rRNA gene profile	Human mucosa of adenoma colorectal cancer patient (USA)
EU530200.1	Uncultured Ruminococcus sp. clone M1-68 16S ribosomal RNA gene, partial sequence	997	uncultured Ruminococcus sp.	Shen,X.J et al. Unpublished. Characterization of mucosa adherent and invasive microbes in adenoma colorectal cancer using 16S rRNA gene profile	Human mucosa of adenoma colorectal cancer patient (USA)
EU530217.1	Uncultured Ruminococcus sp. clone M1-89 16S ribosomal RNA gene, partial sequence	1412	uncultured Ruminococcus sp.	Shen,X.J et al. Unpublished. Characterization of mucosa adherent and invasive microbes in adenoma colorectal cancer using 16S rRNA gene profile	Human mucosa of adenoma colorectal cancer patient (USA)
EU530234.1	Uncultured Ruminococcus sp. clone M2-24 16S ribosomal RNA gene, partial sequence	1489	uncultured Ruminococcus sp.	Shen,X.J et al. Unpublished. Characterization of mucosa adherent and invasive microbes in adenoma colorectal cancer using 16S rRNA gene profile	Human colon mucosa (USA)
EU530237.1	Uncultured Ruminococcus sp. clone M2-28 16S ribosomal RNA gene, partial sequence	1488	uncultured Ruminococcus sp.	Shen,X.J et al. Unpublished. Characterization of mucosa adherent and invasive microbes in adenoma colorectal cancer using 16S rRNA gene profile	Human colon mucosa (USA)
EU530242.1	Uncultured Ruminococcus sp. clone M2-32 16S ribosomal RNA gene, partial sequence	1488	uncultured Ruminococcus sp.	Shen,X.J et al. Unpublished. Characterization of mucosa adherent and invasive microbes in adenoma colorectal cancer using 16S rRNA gene profile	Human colon mucosa (USA)
EU530243.1	Uncultured Ruminococcus sp. clone M2-33 16S ribosomal RNA gene, partial sequence	1489	uncultured Ruminococcus sp.	Shen,X.J et al. Unpublished. Characterization of mucosa adherent and invasive microbes in adenoma colorectal cancer using 16S rRNA gene profile	Human colon mucosa (USA)
EU530265.1	Uncultured Ruminococcus sp. clone M3-14 16S ribosomal RNA gene, partial sequence	1487	uncultured Ruminococcus sp.	Shen,X.J et al. Unpublished. Characterization of mucosa adherent and invasive microbes in adenoma colorectal cancer using 16S rRNA gene profile	Human colon mucosa (USA)
EU530267.1	Uncultured Ruminococcus sp. clone M3-16 16S ribosomal RNA gene, partial sequence	1490	uncultured Ruminococcus sp.	Shen,X.J et al. Unpublished. Characterization of mucosa adherent and invasive microbes in adenoma colorectal cancer using 16S rRNA gene profile	Human colon mucosa (USA)
EU530270.1	Uncultured Ruminococcus sp. clone M3-19 16S ribosomal RNA gene, partial sequence	1488	uncultured Ruminococcus sp.	Shen,X.J et al. Unpublished. Characterization of mucosa adherent and invasive microbes in adenoma colorectal cancer using 16S rRNA gene profile	Human colon mucosa (USA)
EU530274.1	Uncultured Ruminococcus sp. clone M3-22 16S ribosomal RNA gene, partial sequence	1488	uncultured Ruminococcus sp.	Shen,X.J et al. Unpublished. Characterization of mucosa adherent and invasive microbes in adenoma colorectal cancer using 16S rRNA gene profile	Human colon mucosa (USA)
EU530276.1	Uncultured Ruminococcus sp. clone M3-24 16S ribosomal RNA gene, partial sequence	1488	uncultured Ruminococcus sp.	Shen,X.J et al. Unpublished. Characterization of mucosa adherent and invasive microbes in adenoma colorectal cancer using 16S rRNA gene profile	Human colon mucosa (USA)
EU530277.1	Uncultured Ruminococcus sp. clone M3-25F 16S ribosomal RNA gene, partial sequence	825	uncultured Ruminococcus sp.	Shen,X.J et al. Unpublished. Characterization of mucosa adherent and invasive microbes in adenoma colorectal cancer using 16S rRNA gene profile	Human colon mucosa (USA)
EU530279.1	Uncultured Ruminococcus sp. clone M3-27R 16S ribosomal RNA gene, partial sequence	735	uncultured Ruminococcus sp.	Shen,X.J et al. Unpublished. Characterization of mucosa adherent and invasive microbes in adenoma colorectal cancer using 16S rRNA gene profile	Human colon mucosa (USA)
EU530280.1	Uncultured Ruminococcus sp. clone M3-28R 16S ribosomal RNA gene, partial sequence	756	uncultured Ruminococcus sp.	Shen,X.J et al. Unpublished. Characterization of mucosa adherent and invasive microbes in adenoma colorectal cancer using 16S rRNA gene profile	Human colon mucosa (USA)
EU530282.1	Uncultured Ruminococcus sp. clone M3-3 16S ribosomal RNA gene, partial sequence	1488	uncultured Ruminococcus sp.	Shen,X.J et al. Unpublished. Characterization of mucosa adherent and invasive microbes in adenoma colorectal cancer using 16S rRNA gene profile	Human colon mucosa (USA)
EU530294.1	Uncultured Ruminococcus sp. clone M3-45R 16S ribosomal RNA gene, partial sequence	802	uncultured Ruminococcus sp.	Shen,X.J et al. Unpublished. Characterization of mucosa adherent and invasive microbes in adenoma colorectal cancer using 16S rRNA gene profile	Human colon mucosa (USA)
EU530298.1	Uncultured Ruminococcus sp. clone M3-5 16S ribosomal RNA gene, partial sequence	1487	uncultured Ruminococcus sp.	Shen,X.J et al. Unpublished. Characterization of mucosa adherent and invasive microbes in adenoma colorectal cancer using 16S rRNA gene profile	Human colon mucosa (USA)
EU530302.1	Uncultured Ruminococcus sp. clone M3-9 16S ribosomal RNA gene, partial sequence	1489	uncultured Ruminococcus sp.	Shen,X.J et al. Unpublished. Characterization of mucosa adherent and invasive microbes in adenoma colorectal cancer using 16S rRNA gene profile	Human colon mucosa (USA)
EU530308.1	Uncultured Ruminococcus sp. clone M4-14 16S ribosomal RNA gene, partial sequence	1489	uncultured Ruminococcus sp.	Shen,X.J et al. Unpublished. Characterization of mucosa adherent and invasive microbes in adenoma colorectal cancer using 16S rRNA gene profile	Human mucosa of adenoma colorectal cancer patient (USA)
EU530313.1	Uncultured Ruminococcus sp. clone M4-25 16S ribosomal RNA gene, partial sequence	1489	uncultured Ruminococcus sp.	Shen,X.J et al. Unpublished. Characterization of mucosa adherent and invasive microbes in adenoma colorectal cancer using 16S rRNA gene profile	Human mucosa of adenoma colorectal cancer patient (USA)
EU530325.1	Uncultured Ruminococcus sp. clone M4-37 16S ribosomal RNA gene, partial sequence	1489	uncultured Ruminococcus sp.	Shen,X.J et al. Unpublished. Characterization of mucosa adherent and invasive microbes in adenoma colorectal cancer using 16S rRNA gene profile	Human mucosa of adenoma colorectal cancer patient (USA)
EU530326.1	Uncultured Ruminococcus sp. clone M4-38 16S ribosomal RNA gene, partial sequence	1488	uncultured Ruminococcus sp.	Shen,X.J et al. Unpublished. Characterization of mucosa adherent and invasive microbes in adenoma colorectal cancer using 16S rRNA gene profile	Human mucosa of adenoma colorectal cancer patient (USA)
EU530331.1	Uncultured Ruminococcus sp. clone M4-43 16S ribosomal RNA gene, partial sequence	1488	uncultured Ruminococcus sp.	Shen,X.J et al. Unpublished. Characterization of mucosa adherent and invasive microbes in adenoma colorectal cancer using 16S rRNA gene profile	Human mucosa of adenoma colorectal cancer patient (USA)
EU530337.1	Uncultured Ruminococcus sp. clone M4-49 16S ribosomal RNA gene, partial sequence	1488	uncultured Ruminococcus sp.	Shen,X.J et al. Unpublished. Characterization of mucosa adherent and invasive microbes in adenoma colorectal cancer using 16S rRNA gene profile	Human mucosa of adenoma colorectal cancer patient (USA)
EU530349.1	Uncultured Ruminococcus sp. clone M4-61 16S ribosomal RNA gene, partial sequence	1489	uncultured Ruminococcus sp.	Shen,X.J et al. Unpublished. Characterization of mucosa adherent and invasive microbes in adenoma colorectal cancer using 16S rRNA gene profile	Human mucosa of adenoma colorectal cancer patient (USA)
EU530362.1	Uncultured Ruminococcus sp. clone M4-74 16S ribosomal RNA gene, partial sequence	1489	uncultured Ruminococcus sp.	Shen,X.J et al. Unpublished. Characterization of mucosa adherent and invasive microbes in adenoma colorectal cancer using 16S rRNA gene profile	Human mucosa of adenoma colorectal cancer patient (USA)
EU530363.1	Uncultured Ruminococcus sp. clone M4-75 16S ribosomal RNA gene, partial sequence	1489	uncultured Ruminococcus sp.	Shen,X.J et al. Unpublished. Characterization of mucosa adherent and invasive microbes in adenoma colorectal cancer using 16S rRNA gene profile	Human mucosa of adenoma colorectal cancer patient (USA)
EU530364.1	Uncultured Ruminococcus sp. clone M4-76 16S ribosomal RNA gene, partial sequence	1488	uncultured Ruminococcus sp.	Shen,X.J et al. Unpublished. Characterization of mucosa adherent and invasive microbes in adenoma colorectal cancer using 16S rRNA gene profile	Human mucosa of adenoma colorectal cancer patient (USA)
EU530366.1	Uncultured Ruminococcus sp. clone M4-78 16S ribosomal RNA gene, partial sequence	1488	uncultured Ruminococcus sp.	Shen,X.J et al. Unpublished. Characterization of mucosa adherent and invasive microbes in adenoma colorectal cancer using 16S rRNA gene profile	Human mucosa of adenoma colorectal cancer patient (USA)
EU530381.1	Uncultured Ruminococcus sp. clone M5-20 16S ribosomal RNA gene, partial sequence	1295	uncultured Ruminococcus sp.	Shen,X.J et al. Unpublished. Characterization of mucosa adherent and invasive microbes in adenoma colorectal cancer using 16S rRNA gene profile	Human colon mucosa (USA)
EU530416.1	Uncultured Ruminococcus sp. clone M6-2 16S ribosomal RNA gene, partial sequence	1489	uncultured Ruminococcus sp.	Shen,X.J et al. Unpublished. Characterization of mucosa adherent and invasive microbes in adenoma colorectal cancer using 16S rRNA gene profile	Human mucosa of adenoma colorectal cancer patient (USA)
EU530417.1	Uncultured Ruminococcus sp. clone M6-20 16S ribosomal RNA gene, partial sequence	1499	uncultured Ruminococcus sp.	Shen,X.J et al. Unpublished. Characterization of mucosa adherent and invasive microbes in adenoma colorectal cancer using 16S rRNA gene profile	Human mucosa of adenoma colorectal cancer patient (USA)
EU530419.1	Uncultured Ruminococcus sp. clone M6-28 16S ribosomal RNA gene, partial sequence	1488	uncultured Ruminococcus sp.	Shen,X.J et al. Unpublished. Characterization of mucosa adherent and invasive microbes in adenoma colorectal cancer using 16S rRNA gene profile	Human mucosa of adenoma colorectal cancer patient (USA)
EU530425.1	Uncultured Ruminococcus sp. clone M6-34 16S ribosomal RNA gene, partial sequence	1407	uncultured Ruminococcus sp.	Shen,X.J et al. Unpublished. Characterization of mucosa adherent and invasive microbes in adenoma colorectal cancer using 16S rRNA gene profile	Human mucosa of adenoma colorectal cancer patient (USA)
EU530427.1	Uncultured Ruminococcus sp. clone M6-37 16S ribosomal RNA gene, partial sequence	1020	uncultured Ruminococcus sp.	Shen,X.J et al. Unpublished. Characterization of mucosa adherent and invasive microbes in adenoma colorectal cancer using 16S rRNA gene profile	Human mucosa of adenoma colorectal cancer patient (USA)
EU530428.1	Uncultured Ruminococcus sp. clone M6-38 16S ribosomal RNA gene, partial sequence	962	uncultured Ruminococcus sp.	Shen,X.J et al. Unpublished. Characterization of mucosa adherent and invasive microbes in adenoma colorectal cancer using 16S rRNA gene profile	Human mucosa of adenoma colorectal cancer patient (USA)
EU530430.1	Uncultured Ruminococcus sp. clone M6-40 16S ribosomal RNA gene, partial sequence	1236	uncultured Ruminococcus sp.	Shen,X.J et al. Unpublished. Characterization of mucosa adherent and invasive microbes in adenoma colorectal cancer using 16S rRNA gene profile	Human mucosa of adenoma colorectal cancer patient (USA)
EU530431.1	Uncultured Ruminococcus sp. clone M6-41 16S ribosomal RNA gene, partial sequence	897	uncultured Ruminococcus sp.	Shen,X.J et al. Unpublished. Characterization of mucosa adherent and invasive microbes in adenoma colorectal cancer using 16S rRNA gene profile	Human mucosa of adenoma colorectal cancer patient (USA)
EU530439.1	Uncultured Ruminococcus sp. clone M6-75-R 16S ribosomal RNA gene, partial sequence	649	uncultured Ruminococcus sp.	Shen,X.J et al. Unpublished. Characterization of mucosa adherent and invasive microbes in adenoma colorectal cancer using 16S rRNA gene profile	Human mucosa of adenoma colorectal cancer patient (USA)
EU530441.1	Uncultured Ruminococcus sp. clone M6-81-R 16S ribosomal RNA gene, partial sequence	656	uncultured Ruminococcus sp.	Shen,X.J et al. Unpublished. Characterization of mucosa adherent and invasive microbes in adenoma colorectal cancer using 16S rRNA gene profile	Human mucosa of adenoma colorectal cancer patient (USA)
EU530444.1	Uncultured Ruminococcus sp. clone M6-91-R 16S ribosomal RNA gene, partial sequence	745	uncultured Ruminococcus sp.	Shen,X.J et al. Unpublished. Characterization of mucosa adherent and invasive microbes in adenoma colorectal cancer using 16S rRNA gene profile	Human mucosa of adenoma colorectal cancer patient (USA)
EU530489.1	Uncultured Ruminococcus sp. clone M7-8 16S ribosomal RNA gene, partial sequence	1490	uncultured Ruminococcus sp.	Shen,X.J et al. Unpublished. Characterization of mucosa adherent and invasive microbes in adenoma colorectal cancer using 16S rRNA gene profile	Human mucosa of adenoma colorectal cancer patient (USA)
EU530496.1	Uncultured Ruminococcus sp. clone M9-68 16S ribosomal RNA gene, partial sequence	861	uncultured Ruminococcus sp.	Shen,X.J et al. Unpublished. Characterization of mucosa adherent and invasive microbes in adenoma colorectal cancer using 16S rRNA gene profile	Human colon mucosa (USA)
EU728789.1	Ruminococcus sp. DJF_VR52 16S ribosomal RNA gene, partial sequence	1445	Ruminococcus sp. DJF_VR52	Hojberg,O et al. Unpublished. Porcine bacterial culture collection	Pig Intestine (Denmark)
EU728790.1	Ruminococcus sp. DJF_VR66 16S ribosomal RNA gene, partial sequence	1459	Ruminococcus sp. DJF_VR66	Hojberg,O et al. Unpublished. Porcine bacterial culture collection	Pig Intestine (Denmark)
EU728791.1	Ruminococcus sp. DJF_VR67 16S ribosomal RNA gene, partial sequence	1489	Ruminococcus sp. DJF_VR67	Hojberg,O et al. Unpublished. Porcine bacterial culture collection	Pig Intestine (Denmark)
EU728792.1	Ruminococcus sp. DJF_VR70k1 16S ribosomal RNA gene, partial sequence	1580	Ruminococcus sp. DJF_VR70k1	Hojberg,O et al. Unpublished. Porcine bacterial culture collection	Pig Intestine (Denmark)
EU728796.1	Ruminococcus sp. DJF_VR87 16S ribosomal RNA gene, partial sequence	1488	Ruminococcus sp. DJF_VR87	Hojberg,O et al. Unpublished. Porcine bacterial culture collection	Pig Intestine (Denmark)
EU815223.1	Ruminococcus sp. NML 00-0124 16S ribosomal RNA gene, partial sequence	1420	Ruminococcus sp. NML 00-0124	Bernard,K et al. Submitted (10-JUN-2008) National Microbiology Laboratory, Public Health Agency of Canada, 1015 Arlington St., Winnipeg, MB R3E 3R2, Canada. Direct Submission	Blood culture sample (Canada)
FJ210788.1	Ruminococcus sp. Egf 16S ribosomal RNA gene, partial sequence	452	Ruminococcus sp. Egf	Mekhemr,M.M et al. Unpublished. Application of DNA technology to detect food infection with some pathogenic bacteria	milk powder
FJ542832.1	Uncultured Ruminococcus sp. clone A03-03A 16S ribosomal RNA gene, partial sequence	1459	uncultured Ruminococcus sp.	Rattray,R.M et al. Curr. Microbiol. 60 (3), 229-235 (2010). Microbiomic comparison of the intestine of the earthworm Eisenia fetida fed ergovaline	Eisenia fetida (earthworm) gut (USA)
FJ611794.2	Ruminococcus sp. Eg2 16S ribosomal RNA gene, partial sequence	1404	Ruminococcus faecis	Kim,M.S et al. J. Microbiol. 49 (3), 487-491 (2011). Ruminococcus faecis sp. nov., isolated from human faeces	Human Feces (South Korea)
FJ687607.1	Ruminococcus sp. WAL 17306 16S ribosomal RNA gene, partial sequence	1443	Ruminococcus sp. WAL 17306	Tong,J et al. Unpublished. A novel Ruminococcus species which shares some biochemical characters with Clostridium	stool sample from autistic individual
FJ889653.1	Ruminococcus sp. ZS2-15 16S ribosomal RNA gene, partial sequence	1452	Ruminococcus sp. ZS2-15	Yu,Y et al. Polar Biol. 33 (6), 869-875 (2010). Phylogenetic diversity of culturable bacteria from Antarctic sandy intertidal sediments	Antarctic sandy intertidal sediments
FM954974.1	Ruminococcus sp. 9SE51 partial 16S rRNA gene, strain 9SE51	1364	Ruminococcus sp. 9SE51	Chassard,C et al. Unpublished. The cellulolytic microbial community from the human gut	Human feces (France)
GQ129911.1	Uncultured Ruminococcus sp. clone GI8-sp-E14 16S ribosomal RNA gene, partial sequence	1453	uncultured Ruminococcus sp.	La Duc,M.T et al. Appl. Environ. Microbiol. 75 (20), 6559-6567 (2009). Comprehensive census of bacteria in clean rooms by using DNA microarray and cloning methods	JPL Clean Room Floor (USA)
GQ505950.1	Ruminococcus albus isolate RA-12009 16S ribosomal RNA gene, partial sequence	401	Ruminococcus albus	Mansour,A.A et al. Am J Appl Sci 11 (1), 127-136 (2014). Identification, molecular characterization and evaluation of some ruminal bacteria that catalyze and degrade plant cellulosic materials	stomach fluid
GU137314.1	Ruminococcus flavefaciens strain 8/94-32-I 16S-23S ribosomal RNA intergenic spacer, complete sequence	435	Ruminococcus flavefaciens	Praesteng,K.E et al. Benef Microbes 2 (1), 47-55 (2011). Development of a signature probe targeting the 16S-23S rRNA internal transcribed spacer of a ruminal Ruminococcus flavefaciens isolate from reindeer	rumen
GU137315.1	Ruminococcus flavefaciens strain 8/94-32-II 16S-23S ribosomal RNA intergenic spacer, complete sequence	577	Ruminococcus flavefaciens	Praesteng,K.E et al. Benef Microbes 2 (1), 47-55 (2011). Development of a signature probe targeting the 16S-23S rRNA internal transcribed spacer of a ruminal Ruminococcus flavefaciens isolate from reindeer	rumen
GU137316.1	Ruminococcus flavefaciens FD-1 16S-23S ribosomal RNA intergenic spacer, complete sequence	346	Ruminococcus flavefaciens FD-1	Praesteng,K.E et al. Benef Microbes 2 (1), 47-55 (2011). Development of a signature probe targeting the 16S-23S rRNA internal transcribed spacer of a ruminal Ruminococcus flavefaciens isolate from reindeer	rumen
GU137317.1	Ruminococcus albus strain Ra8 16S-23S ribosomal RNA intergenic spacer, complete sequence	647	Ruminococcus albus	Praesteng,K.E et al. Benef Microbes 2 (1), 47-55 (2011). Development of a signature probe targeting the 16S-23S rRNA internal transcribed spacer of a ruminal Ruminococcus flavefaciens isolate from reindeer	rumen
GU229478.1	Uncultured Ruminococcus sp. clone 30d14314 16S ribosomal RNA gene, partial sequence	544	uncultured Ruminococcus sp.	Brandt,K et al. Clinics (Sao Paulo) 67 (2), 113-123 (2012). Establishment of the bacterial fecal community during the first month of life in Brazilian newborns	feces from a 30 day old baby
GU229479.1	Uncultured Ruminococcus sp. clone 30d14323 16S ribosomal RNA gene, partial sequence	543	uncultured Ruminococcus sp.	Brandt,K et al. Clinics (Sao Paulo) 67 (2), 113-123 (2012). Establishment of the bacterial fecal community during the first month of life in Brazilian newborns	feces from a 30 day old baby
GU324399.1	Ruminococcus sp. NK3A76 16S ribosomal RNA gene, partial sequence	1474	Ruminococcus sp. NK3A76	Kenters,N et al. J. Microbiol. Methods 84 (1), 52-60 (2011). Isolation of previously uncultured rumen bacteria by dilution to extinction using a new liquid culture medium	Sheep Rumen (New Zealand)
GU797893.1	Ruminococcus sp. 316498/08 16S ribosomal RNA gene, partial sequence	542	Ruminococcus sp. 316498/08	Keller,P.M et al. J. Clin. Microbiol. 48 (9), 3397-3402 (2010). Recognition of potentially novel human disease-associated pathogens by implementation of systematic 16S rRNA gene sequencing in the diagnostic laboratory	Human
GU999990.1	Ruminococcus flavefaciens strain RGL 01 16S ribosomal RNA gene, partial sequence	1472	Ruminococcus flavefaciens	Ihsan,B.A.N et al. Unpublished. Isolation and Identification of Cellulolytic Bacteria from Rumen of Goats	Goat rumen
GU999991.1	Ruminococcus flavefaciens strain RGL 25 16S ribosomal RNA gene, partial sequence	1473	Ruminococcus flavefaciens	Ihsan,B.A.N et al. Unpublished. Isolation and Identification of Cellulolytic Bacteria from Rumen of Goats	Goat rumen
HE974982.1	Uncultured Ruminococcus sp. partial 16S rRNA gene, clone 795	473	uncultured Ruminococcus sp.	Sjoberg,F et al. J. Microbiol. Methods 94 (1), 37-46 (2013). Comparison between terminal-restriction fragment length polymorphism (T-RFLP) and quantitative culture for analysis of infants' gut microbiota	infant faecal sample
HM235650.1	Uncultured Ruminococcus sp. clone 3 16S ribosomal RNA gene, partial sequence	1447	uncultured Ruminococcus sp.	Presley,L et al. Unpublished. Host-Microbe Relationships in Inflammatory Bowel Disease Detected by Bacterial and Proteomic Analysis of the Intestinal Mucosal-Luminal Interface	Human intestinal mucosal luminal interface (USA)
HM235654.1	Uncultured Ruminococcus sp. clone 246 16S ribosomal RNA gene, partial sequence	1453	uncultured Ruminococcus sp.	Presley,L et al. Unpublished. Host-Microbe Relationships in Inflammatory Bowel Disease Detected by Bacterial and Proteomic Analysis of the Intestinal Mucosal-Luminal Interface	Human intestinal mucosal luminal interface (USA)
HM235655.1	Uncultured Ruminococcus sp. clone 312 16S ribosomal RNA gene, partial sequence	1445	uncultured Ruminococcus sp.	Presley,L et al. Unpublished. Host-Microbe Relationships in Inflammatory Bowel Disease Detected by Bacterial and Proteomic Analysis of the Intestinal Mucosal-Luminal Interface	Human intestinal mucosal luminal interface (USA)
HM235656.1	Uncultured Ruminococcus sp. clone 323 16S ribosomal RNA gene, partial sequence	1453	uncultured Ruminococcus sp.	Presley,L et al. Unpublished. Host-Microbe Relationships in Inflammatory Bowel Disease Detected by Bacterial and Proteomic Analysis of the Intestinal Mucosal-Luminal Interface	Human intestinal mucosal luminal interface (USA)
HM629452.1	Ruminococcus albus strain TCSS-7 16S ribosomal RNA gene, partial sequence	428	Ruminococcus albus TCSS-7	Sandhya,S et al. Unpublished. Culturable microorganisms from congested traffic identified by 16S rDNA technology	Congested Traffic (India)
HQ018606.1	Uncultured Ruminococcus sp. clone 1 (01) 16S ribosomal RNA gene, partial sequence	478	uncultured Ruminococcus sp.	Ponnusamy,K et al. J. Med. Microbiol. 60 (PT 6), 817-827 (2011). Microbial community and metabolomic comparison of irritable bowel syndrome faeces	fecal sample
HQ018610.1	Uncultured Ruminococcus sp. clone 3 (35) 16S ribosomal RNA gene, partial sequence	489	uncultured Ruminococcus sp.	Ponnusamy,K et al. J. Med. Microbiol. 60 (PT 6), 817-827 (2011). Microbial community and metabolomic comparison of irritable bowel syndrome faeces	fecal sample
HQ018614.1	Uncultured Ruminococcus sp. clone 3 (05) 16S ribosomal RNA gene, partial sequence	473	uncultured Ruminococcus sp.	Ponnusamy,K et al. J. Med. Microbiol. 60 (PT 6), 817-827 (2011). Microbial community and metabolomic comparison of irritable bowel syndrome faeces	fecal sample
HQ018635.1	Uncultured Ruminococcus sp. clone 2 (41) 16S ribosomal RNA gene, partial sequence	506	uncultured Ruminococcus sp.	Ponnusamy,K et al. J. Med. Microbiol. 60 (PT 6), 817-827 (2011). Microbial community and metabolomic comparison of irritable bowel syndrome faeces	fecal sample
HQ018637.1	Uncultured Ruminococcus sp. clone 1 (49) 16S ribosomal RNA gene, partial sequence	430	uncultured Ruminococcus sp.	Ponnusamy,K et al. J. Med. Microbiol. 60 (PT 6), 817-827 (2011). Microbial community and metabolomic comparison of irritable bowel syndrome faeces	fecal sample
HQ108082.1	Uncultured Ruminococcus sp. clone CD35 16S ribosomal RNA gene, partial sequence	379	uncultured Ruminococcus sp.	Girija,D et al. Unpublished. Molecular diversity of bacteria in cow dung	cow dung
HQ183776.1	Uncultured Ruminococcus sp. clone De3183 16S ribosomal RNA gene, partial sequence	1492	uncultured Ruminococcus sp.	Liu,J et al. Appl. Microbiol. Biotechnol. 91 (6), 1659-1675 (2011). Prokaryotic diversity, composition structure, and phylogenetic analysis of microbial communities in leachate sediment ecosystems	leachate sediment (China)
HQ404370.1	Ruminococcus albus strain VI3 16S ribosomal RNA gene, partial sequence	1432	Ruminococcus albus	Zhi,H.X et al. Submitted (11-OCT-2010) Chemical Engineering College, Inner Mongolia University of Technology, No.51 Aimin Street, Huhhot City, Inner Mongolia Autonomous Region 010051, P. R. China. Direct Submission	Sheep rumen (China)
JF473521.1	Uncultured Ruminococcus sp. clone 0B021C2_00295 16S ribosomal RNA gene, partial sequence	257	uncultured Ruminococcus sp.	Frank,D.N et al. Unpublished. Altered Vaginal Microbiota in African Women with HIV Infection	vaginal microbiome
JF731721.1	Uncultured Ruminococcus sp. clone BacTopHigh114 16S ribosomal RNA gene, partial sequence	496	uncultured Ruminococcus sp.	Timmers,R.A et al. Unpublished. Microbial community structure elucidates performance of Glyceria maxima plant microbial fuel cell	plant microbial fuel cell
JF731820.1	Uncultured Ruminococcus sp. clone BacBotHigh061 16S ribosomal RNA gene, partial sequence	599	uncultured Ruminococcus sp.	Timmers,R.A et al. Unpublished. Microbial community structure elucidates performance of Glyceria maxima plant microbial fuel cell	plant microbial fuel cell
JF970204.1	Ruminococcus flavefaciens strain H20 16S ribosomal RNA gene, partial sequence	1375	Ruminococcus flavefaciens	Choi,N.J et al. Unpublished. Isolation and Identification of Anaerobic Cellulolytic Bacteria Isolated from the Rumen of Holstein Dairy Cows	Bovine rumen (Korea)
JF970206.1	Ruminococcus flavefaciens strain H25 16S ribosomal RNA gene, partial sequence	1381	Ruminococcus flavefaciens	Choi,N.J et al. Unpublished. Isolation and Identification of Anaerobic Cellulolytic Bacteria Isolated from the Rumen of Holstein Dairy Cows	Bovine rumen (Korea)
JN008426.1	Uncultured Ruminococcus sp. clone G35 16S ribosomal RNA gene, partial sequence	1474	uncultured Ruminococcus sp.	Zhu,Z et al. Unpublished. Diversity of 16S rRNA gene of ruminal biohydrogenation bacteria of goats treated by garlic oil infusion	Goat rumen (China)
JN008427.1	Uncultured Ruminococcus sp. clone G36 16S ribosomal RNA gene, partial sequence	1475	uncultured Ruminococcus sp.	Zhu,Z et al. Unpublished. Diversity of 16S rRNA gene of ruminal biohydrogenation bacteria of goats treated by garlic oil infusion	Goat rumen (China)
JN008428.1	Uncultured Ruminococcus sp. clone G38 16S ribosomal RNA gene, partial sequence	1475	uncultured Ruminococcus sp.	Zhu,Z et al. Unpublished. Diversity of 16S rRNA gene of ruminal biohydrogenation bacteria of goats treated by garlic oil infusion	Goat rumen (China)
JN008429.1	Uncultured Ruminococcus sp. clone G40 16S ribosomal RNA gene, partial sequence	1473	uncultured Ruminococcus sp.	Zhu,Z et al. Unpublished. Diversity of 16S rRNA gene of ruminal biohydrogenation bacteria of goats treated by garlic oil infusion	Goat rumen (China)
JN222390.1	Ruminococcus flavefaciens strain Brish-1 16S ribosomal RNA gene, partial sequence	840	Ruminococcus flavefaciens	Kumar,B et al. Unpublished. Molecular characterization of isolated ruminal fibrolytic bacteria	rumen liquor
JN222391.1	Ruminococcus flavefaciens strain Brish-2 16S ribosomal RNA gene, partial sequence	792	Ruminococcus flavefaciens	Kumar,B et al. Unpublished. Molecular characterization of isolated ruminal fibrolytic bacteria	rumen liquor
JN222392.1	Ruminococcus flavefaciens strain Brish-3 16S ribosomal RNA gene, partial sequence	801	Ruminococcus flavefaciens	Kumar,B et al. Unpublished. Molecular characterization of isolated ruminal fibrolytic bacteria	rumen liquor
JN657221.2	Ruminococcus sp. JC304 16S ribosomal RNA gene, partial sequence	1281	Ruminococcus sp. JC304	Lagier,J.C et al. Clin. Microbiol. Infect. 18 (12), 1185-1193 (2012). Microbial culturomics: paradigm shift in the human gut microbiome study	Human feces (Senegal)
JN680876.1	Ruminococcus sp. RLB1 16S ribosomal RNA gene, partial sequence	1409	Ruminococcus sp. RLB1	Park,S.-K et al. Unpublished. Ruminococcus-like bacteria	Human feces (South Korea)
JN680877.1	Ruminococcus sp. RLB2 16S ribosomal RNA gene, partial sequence	1331	Ruminococcus sp. RLB2	Park,S.-K et al. Unpublished. Ruminococcus-like bacteria	Human feces (South Korea)
JN680878.1	Ruminococcus sp. RLB3 16S ribosomal RNA gene, partial sequence	1240	Ruminococcus sp. RLB3	Park,S.-K et al. Unpublished. Ruminococcus-like bacteria	Human feces (South Korea)
JN834999.1	Uncultured Ruminococcus sp. clone 370T2TEAT 16S ribosomal RNA gene, partial sequence	894	uncultured Ruminococcus sp.	Verdier-Metz,I et al. Appl. Environ. Microbiol. 78 (2), 326-333 (2012). Cow teat skin, a potential source of diverse microbial populations for cheese production	surface of teat skin
JN866826.1	Ruminococcus flavefaciens strain H8 16S ribosomal RNA gene, partial sequence	1396	Ruminococcus flavefaciens	Choi,N.J et al. Unpublished. Isolation and Identification of Anaerobic Cellulolytic Bacteria Isolated from the Rumen of Holstein Dairy Cows	Holstein rumen (Korea)
JQ996708.1	Uncultured Ruminococcus sp. clone OTU-B6-12 16S ribosomal RNA gene, partial sequence	1528	uncultured Ruminococcus sp.	Zhang,M et al. Unpublished. Bacterial community structures under the selection pressure of high levels of antibiotics	Activated sludge in an anaerobic methane oxidation reactor (China)
JQ997802.1	Uncultured Ruminococcus sp. clone GKJWQY101AITDF 16S ribosomal RNA gene, partial sequence	425	uncultured Ruminococcus sp.	Shtarkman,Y.M et al. PLoS ONE 8 (7), E67221 (2013). Subglacial lake vostok (antarctica) accretion ice contains a diverse set of sequences from aquatic, marine and sediment-inhabiting bacteria and eukarya	Lake Vostok accretion ice (Antarctica)
JX136939.1	Uncultured Ruminococcus sp. clone 3m155209 16S ribosomal RNA gene, partial sequence	569	uncultured Ruminococcus sp.	Taddei,C et al. Unpublished. High abundance of Escherichia during the establishment of fecal microbiota in Brazilian children	feces
JX548125.1	Uncultured Ruminococcus sp. clone 12m0615007 16S ribosomal RNA gene, partial sequence	641	uncultured Ruminococcus sp.	Taddei,C.R et al. Unpublished. High abundance of Escherichia during the establishment of fecal microbiota in Brazilian children	Homo sapiens feces
JX548167.1	Uncultured Ruminococcus sp. clone 12m0215042 16S ribosomal RNA gene, partial sequence	674	uncultured Ruminococcus sp.	Taddei,C.R et al. Unpublished. High abundance of Escherichia during the establishment of fecal microbiota in Brazilian children	Homo sapiens feces
JX548172.1	Uncultured Ruminococcus sp. clone 12m0215054 16S ribosomal RNA gene, partial sequence	680	uncultured Ruminococcus sp.	Taddei,C.R et al. Unpublished. High abundance of Escherichia during the establishment of fecal microbiota in Brazilian children	Homo sapiens feces
JX548179.1	Uncultured Ruminococcus sp. clone 12m0215077 16S ribosomal RNA gene, partial sequence	674	uncultured Ruminococcus sp.	Taddei,C.R et al. Unpublished. High abundance of Escherichia during the establishment of fecal microbiota in Brazilian children	Homo sapiens feces
JX548190.1	Uncultured Ruminococcus sp. clone 12m1315211 16S ribosomal RNA gene, partial sequence	651	uncultured Ruminococcus sp.	Taddei,C.R et al. Unpublished. High abundance of Escherichia during the establishment of fecal microbiota in Brazilian children	Homo sapiens feces
JX548195.1	Uncultured Ruminococcus sp. clone 12m1415244 16S ribosomal RNA gene, partial sequence	706	uncultured Ruminococcus sp.	Taddei,C.R et al. Unpublished. High abundance of Escherichia during the establishment of fecal microbiota in Brazilian children	Homo sapiens feces
JX560551.1	Uncultured Ruminococcus sp. clone BS17 16S ribosomal RNA gene, partial sequence	1442	uncultured Ruminococcus sp.	Liu,S et al. Unpublished. Spatial heterogeneity of prokaryotic microorganism communities in luzhou-flavor liquor pit mud	Luzhou-flavor liquor pit mud (China)
KC161373.1	Uncultured Ruminococcus sp. isolate DGGE gel band 4 16S ribosomal RNA gene, partial sequence	359	uncultured Ruminococcus sp.	Zhang,X et al. Curr. Microbiol. 69 (3), 365-373 (2014). Comparative diversity analysis of gut microbiota in two different human flora-associated mouse strains	feces
KC171711.1	Uncultured Ruminococcus sp. clone NRCM K70 16S ribosomal RNA gene, partial sequence	649	uncultured Ruminococcus sp.	Das,K.C et al. Unpublished. Bacterial diversity in rumen of mithun (Bos frontalis)	rumen
KC438277.1	Ruminococcus flavefaciens strain CCQ-1 16S ribosomal RNA gene, partial sequence	1482	Ruminococcus flavefaciens	Liu,Z et al. Submitted (03-JAN-2013) Food Engineering and Bioengineering, Inner Mongolia University of Technology, No. 49 Aimin Street, Xincheng District, Hohhot, Inner Mongolia 010051, China. Direct Submission	Sheep Rumen (China)
KC438278.1	Ruminococcus flavefaciens strain LYQ-1 16S ribosomal RNA gene, partial sequence	1437	Ruminococcus flavefaciens	Liu,Z et al. Submitted (03-JAN-2013) Food Engineering and Bioengineering, Inner Mongolia University of Technology, No. 49 Aimin Street, Xincheng District, Hohhot, Inner Mongolia 010051, China. Direct Submission	Sheep Rumen (China)
KC511159.1	Uncultured Ruminococcus sp. clone 454ES3A5 16S ribosomal RNA gene, partial sequence	255	uncultured Ruminococcus sp.	Pike,R.E et al. Unpublished. Comprehensive, Culture-Independent Microbial Diversity of the Octocoral, Eunicea fusca	gut
KC815033.1	Uncultured Ruminococcus sp. isolate DGGE gel band 7 16S ribosomal RNA gene, partial sequence	362	uncultured Ruminococcus sp.	Fang,X et al. Unpublished. Comparison of Two Strains of HFA Mice in Their Gut Microbiota	feces
KC855443.1	Uncultured Ruminococcus sp. isolate DGGE gel band V6-5 16S ribosomal RNA gene, partial sequence	388	uncultured Ruminococcus sp.	Chen,X et al. Unpublished. The effect of high-fat-diet and oat beta-glucan on physiology and gut microbiota in human flora-associated mice	feces
KF115738.1	Uncultured Ruminococcus sp. clone GY29W4J02JQ8EM 16S ribosomal RNA gene, partial sequence	393	uncultured Ruminococcus sp.	Jia,S et al. Environ. Microbiol. (2013) In press. Seasonally variable intestinal metagenomes of the red palm weevil (Rhynchophorus ferrugineus)	Red palm weevil in November
KF156793.1	Ruminococcus sp. YE78 16S ribosomal RNA gene, partial sequence	1468	Ruminococcus sp. YE78	Klieve,A.V et al. Appl. Environ. Microbiol. 71 (8), 4248-4253 (2005). Naturally occurring DNA transfer system associated with membrane vesicles in cellulolytic Ruminococcus spp. of ruminal origin	Sheep rumen (Australia)
KF356038.1	Uncultured Ruminococcus sp. isolate DGGE gel band 7346556 16S ribosomal RNA gene, partial sequence	500	uncultured Ruminococcus sp.	Lienen,T et al. Bioresour. Technol. 153, 1-7 (2014). Foam formation in a downstream digester of a cascade running full-scale biogas plant: Influence of fat, oil and grease addition and abundance of the filamentous bacterium Microthrix parvicella	mesophilic anaerobic digester
KF502210.1	Uncultured Ruminococcus sp. clone 117 16S ribosomal RNA gene, partial sequence	483	uncultured Ruminococcus sp.	Chehoud,C et al. Proc. Natl. Acad. Sci. U.S.A. 110 (37), 15061-15066 (2013). Complement modulates the cutaneous microbiome and inflammatory milieu	skin
KF503138.1	Uncultured Ruminococcus sp. clone 2324 16S ribosomal RNA gene, partial sequence	519	uncultured Ruminococcus sp.	Chehoud,C et al. Proc. Natl. Acad. Sci. U.S.A. 110 (37), 15061-15066 (2013). Complement modulates the cutaneous microbiome and inflammatory milieu	skin
KF504423.1	Uncultured Ruminococcus sp. clone 3782 16S ribosomal RNA gene, partial sequence	501	uncultured Ruminococcus sp.	Chehoud,C et al. Proc. Natl. Acad. Sci. U.S.A. 110 (37), 15061-15066 (2013). Complement modulates the cutaneous microbiome and inflammatory milieu	skin
KF505155.1	Uncultured Ruminococcus sp. clone 458 16S ribosomal RNA gene, partial sequence	502	uncultured Ruminococcus sp.	Chehoud,C et al. Proc. Natl. Acad. Sci. U.S.A. 110 (37), 15061-15066 (2013). Complement modulates the cutaneous microbiome and inflammatory milieu	skin
KF505279.1	Uncultured Ruminococcus sp. clone 4710 16S ribosomal RNA gene, partial sequence	502	uncultured Ruminococcus sp.	Chehoud,C et al. Proc. Natl. Acad. Sci. U.S.A. 110 (37), 15061-15066 (2013). Complement modulates the cutaneous microbiome and inflammatory milieu	skin
KF506488.1	Uncultured Ruminococcus sp. clone 6032 16S ribosomal RNA gene, partial sequence	489	uncultured Ruminococcus sp.	Chehoud,C et al. Proc. Natl. Acad. Sci. U.S.A. 110 (37), 15061-15066 (2013). Complement modulates the cutaneous microbiome and inflammatory milieu	skin
KF506882.1	Uncultured Ruminococcus sp. clone 6458 16S ribosomal RNA gene, partial sequence	498	uncultured Ruminococcus sp.	Chehoud,C et al. Proc. Natl. Acad. Sci. U.S.A. 110 (37), 15061-15066 (2013). Complement modulates the cutaneous microbiome and inflammatory milieu	skin
KF507033.1	Uncultured Ruminococcus sp. clone 6624 16S ribosomal RNA gene, partial sequence	498	uncultured Ruminococcus sp.	Chehoud,C et al. Proc. Natl. Acad. Sci. U.S.A. 110 (37), 15061-15066 (2013). Complement modulates the cutaneous microbiome and inflammatory milieu	skin
KF507503.1	Uncultured Ruminococcus sp. clone 7158 16S ribosomal RNA gene, partial sequence	485	uncultured Ruminococcus sp.	Chehoud,C et al. Proc. Natl. Acad. Sci. U.S.A. 110 (37), 15061-15066 (2013). Complement modulates the cutaneous microbiome and inflammatory milieu	skin
KF508086.1	Uncultured Ruminococcus sp. clone 7782 16S ribosomal RNA gene, partial sequence	489	uncultured Ruminococcus sp.	Chehoud,C et al. Proc. Natl. Acad. Sci. U.S.A. 110 (37), 15061-15066 (2013). Complement modulates the cutaneous microbiome and inflammatory milieu	skin
KF508275.1	Uncultured Ruminococcus sp. clone 7988 16S ribosomal RNA gene, partial sequence	488	uncultured Ruminococcus sp.	Chehoud,C et al. Proc. Natl. Acad. Sci. U.S.A. 110 (37), 15061-15066 (2013). Complement modulates the cutaneous microbiome and inflammatory milieu	skin
KF508627.1	Uncultured Ruminococcus sp. clone 8353 16S ribosomal RNA gene, partial sequence	484	uncultured Ruminococcus sp.	Chehoud,C et al. Proc. Natl. Acad. Sci. U.S.A. 110 (37), 15061-15066 (2013). Complement modulates the cutaneous microbiome and inflammatory milieu	skin
KF508820.1	Uncultured Ruminococcus sp. clone 8563 16S ribosomal RNA gene, partial sequence	482	uncultured Ruminococcus sp.	Chehoud,C et al. Proc. Natl. Acad. Sci. U.S.A. 110 (37), 15061-15066 (2013). Complement modulates the cutaneous microbiome and inflammatory milieu	skin
KF568945.1	Uncultured Ruminococcus sp. isolate DGGE gel band 10712:V6-7 16S ribosomal RNA gene, partial sequence	360	uncultured Ruminococcus sp.	Zhao,Q et al. Unpublished. Comparison of the effect of oat beta-glucan and Artemisia sphaerocephala Krasch polysaccharide on physiology and gut microbiota in human flora-associated mice	HFA mice feces
KJ023401.1	Ruminococcus sp. P311 16S ribosomal RNA gene, partial sequence	444	Ruminococcus sp. P311	Su,H et al. PLoS ONE 9 (6), E99826 (2014). Cultivable Bacterial Microbiota of Northern Bobwhite (Colinus virginianus): A New Reservoir of Antimicrobial Resistance?	cecum
KJ023402.1	Ruminococcus sp. P301 16S ribosomal RNA gene, partial sequence	433	Ruminococcus sp. P301	Su,H et al. PLoS ONE 9 (6), E99826 (2014). Cultivable Bacterial Microbiota of Northern Bobwhite (Colinus virginianus): A New Reservoir of Antimicrobial Resistance?	cecum
KJ590256.1	Uncultured Ruminococcus sp. clone Hyd-45-101217-71b 16S ribosomal RNA (rrs) gene, partial sequence	481	uncultured Ruminococcus sp.	Lebuhn,M et al. Anaerobe 29, 10-21 (2014). Towards molecular biomarkers for biogas production from lignocellulose-rich substrates	hydrolytic digester fed with a straw/hay mixture operated at 45 degree C
KJ590262.1	Uncultured Ruminococcus sp. clone Hyd-45-101217-79 16S ribosomal RNA (rrs) gene, partial sequence	479	uncultured Ruminococcus sp.	Lebuhn,M et al. Anaerobe 29, 10-21 (2014). Towards molecular biomarkers for biogas production from lignocellulose-rich substrates	hydrolytic digester fed with a straw/hay mixture operated at 45 degree C
KJ600161.1	Uncultured Ruminococcus sp. clone D-05Catholyte132 16S ribosomal RNA gene, partial sequence	487	uncultured Ruminococcus sp.	Rothballer,M et al. Unpublished. Uncultured species of Sinobacteraceae family are dominant in efficient oxygen reducing biocathodes	biocathode
KJ600497.1	Uncultured Ruminococcus sp. clone D-05Biofilm077 16S ribosomal RNA gene, partial sequence	354	uncultured Ruminococcus sp.	Rothballer,M et al. Unpublished. Uncultured species of Sinobacteraceae family are dominant in efficient oxygen reducing biocathodes	biocathode
KJ774492.1	Uncultured Ruminococcus sp. clone V6V87 16S ribosomal RNA gene, partial sequence	398	uncultured Ruminococcus sp.	Huang,J.S et al. Submitted (01-MAY-2014) Department of Food Science, South China Agriculture University, 483, Wushan Road, Tianhe District, Guangzhou, Guangdong 510642, China. Direct Submission	feces
KJ774505.1	Uncultured Ruminococcus sp. clone V6V820 16S ribosomal RNA gene, partial sequence	395	uncultured Ruminococcus sp.	Huang,J.S et al. Submitted (01-MAY-2014) Department of Food Science, South China Agriculture University, 483, Wushan Road, Tianhe District, Guangzhou, Guangdong 510642, China. Direct Submission	feces
KM016087.1	Ruminococcus flavefaciens strain SR-5 16S ribosomal RNA gene, partial sequence	707	Ruminococcus flavefaciens	Goud,T.S et al. Unpublished. Isolation of rumen bacteria from rumen	Bovine rumen (India)
KM040777.1	Ruminococcus albus strain SR-14 16S ribosomal RNA gene, partial sequence	1004	Ruminococcus albus	Goud,T.S et al. Unpublished. Isolation of rumen bacteria from rumen	rumen liquor
KM073380.1	Uncultured Ruminococcus sp. clone A81 16S ribosomal RNA gene, partial sequence	1432	uncultured Ruminococcus sp.	Yang,M et al. Unpublished. Bacterial diversity in rumen based on 16S rRNA sequences analysis	Budorcas taxicolor bedfordi Rumen (China)
KM244901.1	Uncultured Ruminococcus sp. clone FecIF82 16S ribosomal RNA gene, partial sequence	1493	uncultured Ruminococcus sp.	Mwaikono,K.S et al. Unpublished. Unravelling Community Structure of Fecal Bacteria From Pigs in Urban and Peri-urban Agriculture in Arusha Municipality, Tanzania	Pig Feces (Tanzania)
L76596.1	Ruminococcus callidus small subunit ribosomal RNA (16S rDNA) gene	1371	Ruminococcus callidus	Wilson,K.H et al. Unpublished. Reclassification of ruminococci	Human feces (USA)
L76598.1	Ruminococcus albus small subunit ribosomal RNA (16S rDNA) gene	1407	Ruminococcus albus 7	Wilson,K.H et al. Unpublished. Reclassification of ruminococci	Bovine rumen
L76600.1	Ruminococcus bromii small subunit ribosomal RNA (16S rDNA) gene	1380	Ruminococcus bromii	Wilson,K.H et al. Unpublished. Reclassification of ruminococci	Human feces
L76602.1	Ruminococcus lactaris small subunit ribosomal RNA (16S rDNA) gene	1402	Ruminococcus lactaris ATCC 29176	Wilson,K.H et al. Unpublished. Reclassification of ruminococci	Human feces
L76603.1	Ruminococcus flavefaciens small subunit ribosomal RNA (16S rDNA) gene	1388	Ruminococcus flavefaciens	Wilson,K.H et al. Unpublished. Reclassification of ruminococci	Bovine rumen
NR_025929.1	Ruminococcus albus strain 7 16S ribosomal RNA gene, partial sequence	1407	Ruminococcus albus 7	Wilson,K.H et al. Unpublished. Reclassification of ruminococci	Bovine rumen
NR_025930.1	Ruminococcus bromii strain ATCC 27255 16S ribosomal RNA gene, partial sequence	1380	Ruminococcus bromii	Wilson,K.H et al. Submitted (05-MAR-1996) Kenneth H. Wilson, Department of Medicine, Duke University, Durham, NC 27705, USA. Direct Submission	Human feces
NR_025931.1	Ruminococcus flavefaciens strain C94 16S ribosomal RNA gene, partial sequence	1388	Ruminococcus flavefaciens	Wilson,K.H et al. Submitted (05-MAR-1996) Kenneth H. Wilson, Department of Medicine, Duke University, Durham, NC 27705, USA. Direct Submission	Bovine Rumen (USA)
NR_027579.1	Ruminococcus lactaris strain ATCC 29176 16S ribosomal RNA gene, partial sequence	1402	Ruminococcus lactaris ATCC 29176	Wilson,K.H et al. Unpublished. Reclassification of ruminococci	Human feces
NR_029160.1	Ruminococcus callidus strain ATCC 27760 16S ribosomal RNA gene, partial sequence	1371	Ruminococcus callidus	Wilson,K.H et al. Unpublished. Reclassification of ruminococci	Human feces (USA)
NR_044265.1	Ruminococcus gauvreauii strain CCRI-16110 16S ribosomal RNA gene, partial sequence	1456	Ruminococcus gauvreauii	Domingo,M.C et al. Int. J. Syst. Evol. Microbiol. 58 (PT 6), 1393-1397 (2008). Ruminococcus gauvreauii sp. nov., a glycopeptide-resistant species isolated from a human faecal specimen	Human feces
NR_074399.1	Ruminococcus albus strain 7 16S ribosomal RNA gene, complete sequence	1500	Ruminococcus albus 7	Suen,G et al. J. Bacteriol. 193 (19), 5574-5575 (2011). Complete Genome of the Cellulolytic Ruminal Bacterium Ruminococcus albus 7	Bovine rumen
NR_102884.1	Ruminococcus champanellensis strain 18P13 16S ribosomal RNA gene, complete sequence	1494	Ruminococcus champanellensis 18P13	Pajon,A et al. Submitted (23-MAR-2010) to the INSDC. Sanger Institute, Wellcome Trust Genome Campus, Hinxton, Cambridge CB10 1SA, United Kingdom. Direct Submission	Human feces
NR_113032.1	Ruminococcus albus strain JCM 14654 16S ribosomal RNA gene, partial sequence	1472	Ruminococcus albus	Sakamoto,M et al. Published Only in Database (2009). 16S rRNA gene sequence of JCM strain	Bovine rumen
NR_114889.1	Ruminococcus champanellensis strain 18P13 16S ribosomal RNA gene, partial sequence	1368	Ruminococcus champanellensis 18P13	Robert,C et al. FEMS Microbiol. Ecol. 46 (1), 81-89 (2003). The cellulolytic microflora of the human colon: evidence of microcrystalline cellulose-degrading bacteria in methane-excreting subjects	Human feces
NR_115230.1	Ruminococcus albus strain 7 16S ribosomal RNA gene, complete sequence	1503	Ruminococcus albus 7	Browne-Silva,J.K et al. Unpublished. Sequencing of 16S rRNA and groEL genes to establish phylogeny of Ruminococcus species	Bovine rumen
NR_116747.1	Ruminococcus faecis strain Eg2 16S ribosomal RNA gene, partial sequence	1404	Ruminococcus faecis	Kim,M.S et al. J. Microbiol. 49 (3), 487-491 (2011). Ruminococcus faecis sp. nov., isolated from human faeces	Human feces (South Korea)
X83430.1	R.flavefaciens 16S rRNA gene	1448	Ruminococcus flavefaciens	Willems,A et al. Int. J. Syst. Bacteriol. 45 (3), 572-575 (1995). Phylogenetic analysis of Ruminococcus flavefaciens, the type species of the genus Ruminococcus, does not support the reclassification of Streptococcus hansenii and Peptostreptococcus productus as ruminococci	Bovine Rumen (Netherlands)
X85097.1	R.flavefaciens 16S rRNA gene	1440	Ruminococcus flavefaciens	Rainey,F.A et al. FEMS Microbiol. Lett. 129 (1), 69-73 (1995). Phylogenetic analysis by 16S ribosomal DNA sequence comparison reveals two unrelated groups of species within the genus Ruminococcus	Bovine Rumen (Netherlands)
X85098.1	R.albus 16S rRNA gene	1458	Ruminococcus albus	Rainey,F.A et al. FEMS Microbiol. Lett. 129 (1), 69-73 (1995). Phylogenetic analysis by 16S ribosomal DNA sequence comparison reveals two unrelated groups of species within the genus Ruminococcus	Bovine rumen
X85099.1	R.bromii 16S rRNA gene	1478	Ruminococcus bromii	Rainey,F.A et al. FEMS Microbiol. Lett. 129 (1), 69-73 (1995). Phylogenetic analysis by 16S ribosomal DNA sequence comparison reveals two unrelated groups of species within the genus Ruminococcus	Human feces (USA)
X85100.1	R.callidus 16S rRNA gene	1458	Ruminococcus callidus	Rainey,F.A et al. FEMS Microbiol. Lett. 129 (1), 69-73 (1995). Phylogenetic analysis by 16S ribosomal DNA sequence comparison reveals two unrelated groups of species within the genus Ruminococcus	Human feces (USA)
X94967.1	R. gnavus 16s Ribosomal RNA	1481	Ruminococcus gnavus	Rieu-Lesme,F., Morvan,B., Collins,M.D., Fonty,G. and Willems,A. (1996). A new H2/CO2-using acetogenic bacterium from the rumen: description of Ruminococcus schinkii sp. nov. FEMS Microbiol. Lett. 140 (2-3), 281-286.	Human feces (USA)
EF529620.1	Ruminococcus gauvreauii strain CCRI-16110 16S ribosomal RNA gene, partial sequence	1456	Ruminococcus gauvreauii	Domingo,M.C., Huletsky,A., Boissinot,M., Bernard,K.A., Picard,F.J. and Bergeron,M.G. (2008). Ruminococcus gauvreauii sp. nov., a glycopeptide-resistant species isolated from a human faecal specimen. Int. J. Syst. Evol. Microbiol. 58 (PT 6), 1393-1397.	Human feces (Canada)
L76604.1	Ruminococcus torques small subunit ribosomal RNA (16S rDNA) gene	1418	Ruminococcus torques	Holdeman, L.V. and Moore, W.E.C. (1974). New Genus, Coprococcus, Twelve New Species, and Emended Descriptions of Four Previously Described Species of Bacteria from Human Feces. Int. J. Syst. Evol. Microbiol. 24 (2), 260-277.	Human feces (USA)
HF545617.1	Ruminococcus bicirculans 16S rRNA (derived from complete genome contig; bp 337862-339368)	1506	Ruminococcus bicirculans	W,U., Louis,P., Goesmann,A., Henrissat,B., Duncan,S.H. and Flint,H.J. (2014) Complete genome of a new Firmicutes species belonging to the dominant human colonic microbiota ('Ruminococcus bicirculans') reveals two chromosomes and a selective capacity to utilize plant glucans. Environ. Microbiol. 16 (9), 2879-2890	Washed fiber of human faecal sample (UK)

## Sheet: Table S6
		Table S6. Study information of datasets used for Ruminococcus distribution analysis.
Type	Title	Type	Title	Reference	Sequencing Method	16S Region Sequenced
Animal Host	Evolution of mammals and their gut microbes	Animal Host	Evolution of mammals and their gut microbes	Ley et al (2008)	16S Clone Library	Near full-length
Animal Host	Surveying the microbiome of ants: comparing 454 pyrosequencing with traditional methods to uncover bacterial diversity	Animal Host	Surveying the microbiome of ants: comparing 454 pyrosequencing with traditional methods to uncover bacterial diversity	Kautz et al (2013)	454 Pyrosequencing	Near full-length and V1-V3
Animal Host	Metagenomic and functional analysis of hindgut microbiota of a wood-feeding higher termite	Animal Host	Metagenomic and functional analysis of hindgut microbiota of a wood-feeding higher termite	Warnecke et al (2007)	16S Clone Library	Near full-length
Animal Host	Molecular analysis of bacterial microbiota in the gut of the termite Reticulitermes speratus (Isoptera; Rhinotermitidae)	Animal Host	Molecular analysis of bacterial microbiota in the gut of the termite Reticulitermes speratus (Isoptera; Rhinotermitidae)	Hongoh et al (2003)	16S Clone Library	Near full-length
Animal Host	Gut Microbiome of the Critically Endangered New Zealand Parrot, the Kakapo (Strigops habroptilus)	Animal Host	Gut Microbiome of the Critically Endangered New Zealand Parrot, the Kakapo (Strigops habroptilus)	Waite et al (2012)	16S Clone Library	Near full-length
Animal Host	Comparative analyses of foregut and hindgut bacterial communities in hoatzins and cows	Animal Host	Comparative analyses of foregut and hindgut bacterial communities in hoatzins and cows	Godoy-Vitorino et al (2008)	16S Clone Library	Near full-length
Animal Host	Metagenomic-Based Study of the Phylogenetic and Functional Gene Diversity in Galápagos Land and Marine Iguanas	Animal Host	Metagenomic-Based Study of the Phylogenetic and Functional Gene Diversity in Galápagos Land and Marine Iguanas	Hong et al (2015)	454 Pyrosequencing	V4-V5
Animal Host	Kinship, inbreeding and fine-scale spatial structure influence gut microbiota in a hindgut-fermenting tortoise	Animal Host	Kinship, inbreeding and fine-scale spatial structure influence gut microbiota in a hindgut-fermenting tortoise	Yuan et al (2015)	Illumina	V4
Animal Host	The bacterial community in the gut of the cockroach Shelfordella lateralis reflects the close evolutionary relatedness of cockroaches and termites	Animal Host	The bacterial community in the gut of the cockroach Shelfordella lateralis reflects the close evolutionary relatedness of cockroaches and termites	Schauer et al (2012)	16S Clone Library	Near full-length
Animal Host	Characterization of cecal microbiota of the emu (Dromaius novaehollandiae)	Animal Host	Characterization of cecal microbiota of the emu (Dromaius novaehollandiae)	Bennett et al (2013)	454 Pyrosequencing	V3-V5
Animal Host	Microbial diversity in ostrich ceca as revealed by 16S ribosomal RNA gene clone library and detection of novel Fibrobacter species	Animal Host	Microbial diversity in ostrich ceca as revealed by 16S ribosomal RNA gene clone library and detection of novel Fibrobacter species	Matsui et al (2010)	16S Clone Library	Near full-length
Animal Host	The bacterial microbiota in the ceca of Capercaillie (Tetrao urogallus) differs between wild and captive birds	Animal Host	The bacterial microbiota in the ceca of Capercaillie (Tetrao urogallus) differs between wild and captive birds	Wienemann et al (2011)	16S Clone Library	Near full-length
Animal Host	Extensive Microbial and Functional Diversity within the Chicken Cecal Microbiome	Animal Host	Extensive Microbial and Functional Diversity within the Chicken Cecal Microbiome	Sergeant et al (2014)	454 Pyrosequencing	V1-V3
Animal Host	Evidence for a core gut microbiota in the zebrafish	Animal Host	Evidence for a core gut microbiota in the zebrafish	Roeselers et al (2011)	16S Clone Library	Near full-length
Animal Host	Analysis of stomach and gut microbiomes of the eastern oyster (Crassostrea virginica) from coastal Louisiana, USA	Animal Host	Analysis of stomach and gut microbiomes of the eastern oyster (Crassostrea virginica) from coastal Louisiana, USA	King et al (2012)	454 Pyrosequencing	V4-V5
Animal Host	Oligotyping reveals differences between gut microbiomes of free-ranging sympatric Namibian carnivores (Acinonyx jubatus, Canis mesomelas) on a bacterial species-like level	Animal Host	Oligotyping reveals differences between gut microbiomes of free-ranging sympatric Namibian carnivores (Acinonyx jubatus, Canis mesomelas) on a bacterial species-like level	Menke et al (2014)	Illumina	V4
Animal Host	Massive parallel 16S rRNA gene pyrosequencing reveals highly diverse fecal bacterial and fungal communities in healthy dogs and cats	Animal Host	Massive parallel 16S rRNA gene pyrosequencing reveals highly diverse fecal bacterial and fungal communities in healthy dogs and cats	Handl et al (2011)	454 Pyrosequencing	V1-V3
Animal Host	Phylogenetic analysis of 16S rRNA gene sequences reveals distal gut bacterial diversity in wild wolves (Canis lupus)	Animal Host	Phylogenetic analysis of 16S rRNA gene sequences reveals distal gut bacterial diversity in wild wolves (Canis lupus)	Zhang and Chen (2010)	16S Clone Library	Near full-length
Animal Host	Convergence of gut microbiomes in myrmecophagous mammals	Animal Host	Convergence of gut microbiomes in myrmecophagous mammals	Delsuc et al (2014)	Illumina	V4
Animal Host	The alligator gut microbiome and implications for archosaur symbioses	Animal Host	The alligator gut microbiome and implications for archosaur symbioses	Keenan et al (2013)	454 Pyrosequencing	V1-V3
Animal Host	The intestinal microbiome of fish under starvation	Animal Host	The intestinal microbiome of fish under starvation	Xia et al (2014)	16S Clone Library	Near full-length
Animal Host	Diet strongly influences the gut microbiota of surgeonfishes	Animal Host	Diet strongly influences the gut microbiota of surgeonfishes	Miyake et al (2015)	454 Pyrosequencing	V3-V6
Animal Host	The Gut Microbiota of Wild Mice	Animal Host	The Gut Microbiota of Wild Mice	Weldon et al (2015)	454 Pyrosequencing	V4-V5
Animal Host	Variation in the hindgut microbial communities of the Florida manatee, Trichechus manatus latirostris over winter in Crystal River, Florida	Animal Host	Variation in the hindgut microbial communities of the Florida manatee, Trichechus manatus latirostris over winter in Crystal River, Florida	Merson et al (2014)	454 Pyrosequencing	V3-V4
Animal Host	Bacterial Community Structure in the Hindgut of Wild and Captive Dugongs (Dugong dugon)	Animal Host	Bacterial Community Structure in the Hindgut of Wild and Captive Dugongs (Dugong dugon)	Eigeland et al (2012)	454 Pyrosequencing	V2-V3
Animal Host	Gut Microbiota Dynamics during Dietary Shift in Eastern African Cichlid Fishes	Animal Host	Gut Microbiota Dynamics during Dietary Shift in Eastern African Cichlid Fishes	Baldo et al (2015)	454 Pyrosequencing	V1-V2 & V3-V4
Animal Host	Acromyrmex Leaf-Cutting Ants Have Simple Gut Microbiota with Nitrogen-Fixing Potential	Animal Host	Acromyrmex Leaf-Cutting Ants Have Simple Gut Microbiota with Nitrogen-Fixing Potential	Sapountzis et al (2015)	454 Pyrosequencing; Illumina	V3-V4
Animal Host	Species-specific diversity of novel bacterial lineages and differential abundance of predicted pathways for toxic compound degradation in scorpion gut microbiota	Animal Host	Species-specific diversity of novel bacterial lineages and differential abundance of predicted pathways for toxic compound degradation in scorpion gut microbiota	Bolaños et al (2015)	16S Clone Library	Near full-length
Animal Host	Interspecific variations in the gastrointestinal microbiota in penguins	Animal Host	Interspecific variations in the gastrointestinal microbiota in penguins	Dewar et al (2013)	454 Pyrosequencing	V2-V3
Environmental	Reconstructing the Microbial Diversity and Function of Pre-Agricultural Tallgrass Prairie Soils in the United States	Environmental	Reconstructing the Microbial Diversity and Function of Pre-Agricultural Tallgrass Prairie Soils in the United States	Fierer et al (2013)	454 Pyrosequencing	V4-V5
Environmental	Soil microbiome responses to the short-term effects of Amazonian deforestation	Environmental	Soil microbiome responses to the short-term effects of Amazonian deforestation	Navarrete et al (2015)	454 Pyrosequencing	V4
Environmental	Comparison of the structure and composition of bacterial communities from temperate and tropical freshwater ecosystems	Environmental	Comparison of the structure and composition of bacterial communities from temperate and tropical freshwater ecosystems	Humbert et al (2009)	16S Clone Library	V3-V5
Environmental	Bacterial Community Composition in Three Freshwater Reservoirs of Different Alkalinity and Trophic Status	Environmental	Bacterial Community Composition in Three Freshwater Reservoirs of Different Alkalinity and Trophic Status	Llirós et al (2014)	454 Pyrosequencing	V1-V3
Environmental	Characterization of Bacterial Communities Associated with Organic Aggregates in a Large, Shallow, Eutrophic Freshwater Lake (Lake Taihu, China)	Environmental	Characterization of Bacterial Communities Associated with Organic Aggregates in a Large, Shallow, Eutrophic Freshwater Lake (Lake Taihu, China)	Tang et al (2009)	16S Clone Library	Near full-length
Environmental	Abundance of Broad Bacterial Taxa in the Sargasso Sea Explained by Environmental Conditions but Not Water Mass	Environmental	Abundance of Broad Bacterial Taxa in the Sargasso Sea Explained by Environmental Conditions but Not Water Mass	Sjöstedt et al (2014)	16S Clone Library	Near full-length
Environmental	Microbial Population Structures in the Deep Marine Biosphere	Environmental	Microbial Population Structures in the Deep Marine Biosphere	Huber et al (2007)	454 Pyrosequencing	V6
Environmental	Pyrosequencing reveals contrasting seasonal dynamics of taxa within Baltic Sea bacterioplankton communities	Environmental	Pyrosequencing reveals contrasting seasonal dynamics of taxa within Baltic Sea bacterioplankton communities	Andersson et al (2010)	454 Pyrosequencing	V6
Environmental	Diversity and potential sources of microbiota associated with snow on western portions of the Greenland Ice Sheet	Environmental	Diversity and potential sources of microbiota associated with snow on western portions of the Greenland Ice Sheet	Cameron et al (2014)	Illumina	V4
Environmental	Microbial diversity and dynamics of a groundwater and a still bottled natural mineral water	Environmental	Microbial diversity and dynamics of a groundwater and a still bottled natural mineral water	França et al (2014)	454 Pyrosequencing	V1-V3
Environmental	Prokaryotic diversity of arctic ice shelf microbial mats	Environmental	Prokaryotic diversity of arctic ice shelf microbial mats	Bottos et al (2008)	16S Clone Library	V1-V4
Environmental	Bloom of resident antibiotic-resistant bacteria in soil following manure fertilization	Environmental	Bloom of resident antibiotic-resistant bacteria in soil following manure fertilization	Udikovic-Kolic et al (2014)	454 Pyrosequencing	V1-V3
Environmental	Acinetobacter, Aeromonas and Trichococcus populations dominate the microbial community within urban sewer infrastructure	Environmental	Acinetobacter, Aeromonas and Trichococcus populations dominate the microbial community within urban sewer infrastructure	VandeWalle et al (2012)	454 Pyrosequencing	V6
Environmental	Diversity and population structure of sewage derived microorganisms in wastewater treatment plant influent	Environmental	Diversity and population structure of sewage derived microorganisms in wastewater treatment plant influent	McKlellan et al (2010)	454 Pyrosequencing	V6
Plant Host	Metaproteogenomic analysis of microbial communities in the phyllosphere and rhizosphere of rice	Plant Host	Metaproteogenomic analysis of microbial communities in the phyllosphere and rhizosphere of rice	Knief et al (2012)	16S Clone Library	V1-V5
Plant Host	Community proteogenomics reveals insights into the physiology of phyllosphere bacteria	Plant Host	Community proteogenomics reveals insights into the physiology of phyllosphere bacteria	Delmotte et al (2009)	16S Clone Library	Near full-length
Plant Host	Relationships between phyllosphere bacterial communities and plant functional traits in a neotropical forest	Plant Host	Relationships between phyllosphere bacterial communities and plant functional traits in a neotropical forest	Kembel et al (2014)	Illumina	V5-V6
Plant Host	Bacterial networks and co-occurrence relationships in the lettuce root microbiota	Plant Host	Bacterial networks and co-occurrence relationships in the lettuce root microbiota	Cardinale et al (2014)	454 Pyrosequencing	V4

## Sheet: Table S7
Table S7. Presence of Ruminococcus sequences in diverse host and non-host datasets.
Sample Type	Sample Type	Broad Source	Specific Source	Diet Type	Ruminococcus Sequence Presence (+/o)	# of Ruminococcus Seqs	Total Sequences	% - Ruminococcus Sequences	Type of Sequence Data	Literature Reference(s)
Host-Associated	Host-Associated	Mammal	Springbok (Antidorcas marsupialis)	Herbivore	+	9	348	0.0258621	16S Clone Library	Ley et al (2008)
Host-Associated	Host-Associated	Mammal	Banteng (Bos javanicus)	Herbivore	+	5	221	0.0226244	16S Clone Library	Ley et al (2008)
Host-Associated	Host-Associated	Mammal	Takin (Budorcas taxicolor)	Herbivore	+	2	189	0.010582	16S Clone Library	Ley et al (2008)
Host-Associated	Host-Associated	Mammal	Speke's Gazelle (Gazella spekei)	Herbivore	+	6	472	0.0127119	16S Clone Library	Ley et al (2008)
Host-Associated	Host-Associated	Mammal	Argali Sheep (Ovis ammon)	Herbivore	+	11	908	0.0121145	16S Clone Library	Ley et al (2008)
Host-Associated	Host-Associated	Mammal	Bighorn Sheep (Ovis canadensis)	Herbivore	+	3	882	0.00340136	16S Clone Library	Ley et al (2008)
Host-Associated	Host-Associated	Mammal	Transcaspian Urial Sheep (Ovis vignei)	Herbivore	+	10	481	0.02079	16S Clone Library	Ley et al (2008)
Host-Associated	Host-Associated	Mammal	Reticulated giraffe (Giraffa camelopardalis)	Herbivore	+	4	348	0.0114943	16S Clone Library	Ley et al (2008)
Host-Associated	Host-Associated	Mammal	Okapi (Okapia johnstoni)	Herbivore	+	14	687	0.0203785	16S Clone Library	Ley et al (2008)
Host-Associated	Host-Associated	Mammal	Babirusa (Babyrousa babyrussa)	Herbivore	+	1	194	0.00515464	16S Clone Library	Ley et al (2008)
Host-Associated	Host-Associated	Mammal	Red River Hog (Potamochoerus porcus)	Herbivore	+	1	199	0.00502513	16S Clone Library	Ley et al (2008)
Host-Associated	Host-Associated	Mammal	Visayan Warty Pig (Sus cebifrons)	Herbivore	+	7	183	0.0382514	16S Clone Library	Ley et al (2008)
Host-Associated	Host-Associated	Mammal	Giant Panda (Ailuropoda melanoleuca)	Herbivore	o	0	600	0	16S Clone Library	Ley et al (2008)
Host-Associated	Host-Associated	Mammal	Red Panda (Ailurus fulgens)	Herbivore	o	0	1295	0	16S Clone Library	Ley et al (2008)
Host-Associated	Host-Associated	Mammal	Rock Hyrax (Procavia capensis)	Herbivore	+	1	317	0.00315457	16S Clone Library	Ley et al (2008)
Host-Associated	Host-Associated	Mammal	European Rabbit (Oryctolagus cuniculus)	Herbivore	+	4	220	0.0181818	16S Clone Library	Ley et al (2008)
Host-Associated	Host-Associated	Mammal	Somali Wild Ass (Equus africanus somaliensis)	Herbivore	o	0	255	0	16S Clone Library	Ley et al (2008)
Host-Associated	Host-Associated	Mammal	Horse (Equus ferus caballus)	Herbivore	+	11	734	0.0149864	16S Clone Library	Ley et al (2008)
Host-Associated	Host-Associated	Mammal	Grevy's Zebra (Equus grevyi)	Herbivore	+	1	291	0.00343643	16S Clone Library	Ley et al (2008)
Host-Associated	Host-Associated	Mammal	Hartmann's Mountain Zebra (Equus zebra hartmannae)	Herbivore	+	1	251	0.00398406	16S Clone Library	Ley et al (2008)
Host-Associated	Host-Associated	Mammal	Black Rhinoceros (Diceros bicornis)	Herbivore	+	2	279	0.00716846	16S Clone Library	Ley et al (2008)
Host-Associated	Host-Associated	Mammal	Indian Rhinoceros (Rhinoceros unicornis)	Herbivore	+	3	141	0.0212766	16S Clone Library	Ley et al (2008)
Host-Associated	Host-Associated	Mammal	East Angolan Colobus (Colobus angolensis)	Herbivore	+	8	533	0.0150094	16S Clone Library	Ley et al (2008)
Host-Associated	Host-Associated	Mammal	Eastern Black and White Colobus (Colobus guereza)	Herbivore	+	27	317	0.0851735	16S Clone Library	Ley et al (2008)
Host-Associated	Host-Associated	Mammal	Francois Langur (Trachypithecus francoisi)	Herbivore	+	7	553	0.0126582	16S Clone Library	Ley et al (2008)
Host-Associated	Host-Associated	Mammal	Douc Langur (Pygathrix nemaeus)	Herbivore	+	12	464	0.0258621	16S Clone Library	Ley et al (2008)
Host-Associated	Host-Associated	Mammal	Western Lowland Gorilla (Gorilla gorilla)	Herbivore	+	20	690	0.0289855	16S Clone Library	Ley et al (2008)
Host-Associated	Host-Associated	Mammal	Sumatran Orangutan (Pongo abelii)	Herbivore	+	25	811	0.0308261	16S Clone Library	Ley et al (2008)
Host-Associated	Host-Associated	Mammal	Asiatic Elephant (Elephas maximus)	Herbivore	+	4	766	0.00522193	16S Clone Library	Ley et al (2008)
Host-Associated	Host-Associated	Mammal	African Elephant (Loxodonta africana)	Herbivore	o	0	1298	0	16S Clone Library	Ley et al (2008)
Host-Associated	Host-Associated	Mammal	Naked Molerat (Heterocephalus glaber)	Herbivore	o	0	441	0	16S Clone Library	Ley et al (2008)
Host-Associated	Host-Associated	Mammal	Capybara (Hydrochoerus hydrochaeris)	Herbivore	o	0	306	0	16S Clone Library	Ley et al (2008)
Host-Associated	Host-Associated	Mammal	Red Kangaroo (Macropus rufus)	Herbivore	+	2	527	0.00379507	16S Clone Library	Ley et al (2008)
Host-Associated	Host-Associated	Mammal	Hoffmann's two-toed sloth (Choloepus hoffmanni)	Herbivore	+	236	103320	0.00228417	Illumina	Delsuc et al (2014)
Host-Associated	Host-Associated	Mammal	Linnaeus two-toed Sloth (Choloepus didactylus)	Herbivore	+	1065	61050	0.0174447	Illumina	Delsuc et al (2014)
Host-Associated	Host-Associated	Mammal	Florida Manatee (Trichechus manatus latirostris)	Herbivore	+	339	65913	0.00514314	454 Pyrosequencing	Merson et al (2014)
Host-Associated	Host-Associated	Mammal	Dugong (Dugong dugon)	Herbivore	+	Sequence data unavailable; Ruminococcus presence reported in paper			454 Pyrosequencing	Eigeland et al (2012)
Host-Associated	Host-Associated	Insect	Ant (Cephalotes varians)	Herbivore	o	0	95656	0	454 Pyrosequencing; 16S Clone Library	Kautz et al (2013)
Host-Associated	Host-Associated	Insect	Higher Termite (Nasutitermes spp)	Herbivore	o	0	1252	0	16S Clone Library	Warnecke et al (2007)
Host-Associated	Host-Associated	Insect	Lower Termite (Reticulitermes speratus)	Herbivore	+	1	268	0.00373134	16S Clone Library	Hongoh et al (2003)
Host-Associated	Host-Associated	Avian	New Zealand Parrot, Kakapo (Strigops habroptilus)	Herbivore	o	0	133	0	16S Clone Library	Waite et al (2012)
Host-Associated	Host-Associated	Avian	Hoatzin (Opisthocomus hoazin)	Herbivore	+	19	1235	0.0153846	16S Clone Library	Godoy-Vitorino et al (2008)
Host-Associated	Host-Associated	Reptile	Land Iguanas (Conolophus spp)	Herbivore	o	0	80960	0	454 Pyrosequencing	Hong et al (2015)
Host-Associated	Host-Associated	Reptile	Marine Iguana (Amblyrhynchus cristatus)	Herbivore	o				454 Pyrosequencing	Hong et al (2015)
Host-Associated	Host-Associated	Reptile	Gopher Tortoise (Gopherus polyphemus)	Herbivore	+	33321	3663568	0.00909523	Illumina	Yuan et al (2015)
Host-Associated	Host-Associated	Fish	Purple/Yellowtail Tang (Zebrasoma xanthurum)	Herbivore	+	106	35504	0.00298558	454 Pyrosequencing	Miyake et al (2015)
Host-Associated	Host-Associated	Fish	Red Sea Sailfin Tang (Zebrasoma desjardinii)	Herbivore	+	2	21304	9.38791e-05	454 Pyrosequencing	Miyake et al (2015)
Host-Associated	Host-Associated	Fish	Brown-spotted spinefoot (Siganus stellatus)	Herbivore	o	0	11260	0	454 Pyrosequencing	Miyake et al (2015)
Host-Associated	Host-Associated	Fish	Black Parrotfish (Scarus niger)	Herbivore	o	0	5408	0	454 Pyrosequencing	Miyake et al (2015)
Host-Associated	Host-Associated	Fish	Elegant unicornfish (Naso elegans)	Herbivore	o	0	43413	0	454 Pyrosequencing	Miyake et al (2015)
Host-Associated	Host-Associated	Fish	Striated surgeonfish (Ctenochaetus striatus)	Herbivore	o	0	12906	0	454 Pyrosequencing	Miyake et al (2015)
Host-Associated	Host-Associated	Fish	Daisy parrotfish (Chlorurus sordidus)	Herbivore	o	0	15442	0	454 Pyrosequencing	Miyake et al (2015)
Host-Associated	Host-Associated	Fish	Sohal surgeonfish (Acanthurus sohal)	Herbivore	+	9	24152	0.00037264	454 Pyrosequencing	Miyake et al (2015)
Host-Associated	Host-Associated	Fish	Brown surgeonfish (Acanthurus nigrofuscus)	Herbivore	+	3	6769	0.000443197	454 Pyrosequencing	Miyake et al (2015)
Host-Associated	Host-Associated	Fish	Black surgeonfish (Acanthurus gahhm)	Herbivore	+	2	17187	0.000116367	454 Pyrosequencing	Miyake et al (2015)
Host-Associated	Host-Associated	Mammal	Spectacled Bear (Tremarctos ornatus)	Omnivore	o	0	214	0	16S Clone Library	Ley et al (2008)
Host-Associated	Host-Associated	Mammal	North American Black Bear (Ursus americanus)	Omnivore	o	0	444	0	16S Clone Library	Ley et al (2008)
Host-Associated	Host-Associated	Mammal	Seba's Short-tailed Bat (Carollia perspicillata)	Omnivore	o	0	281	0	16S Clone Library	Ley et al (2008)
Host-Associated	Host-Associated	Mammal	Flying Fox (Pteropus giganteus)	Omnivore	+	10	294	0.0340136	16S Clone Library	Ley et al (2008)
Host-Associated	Host-Associated	Mammal	Spider Monkey (Ateles geoffroyi)	Omnivore	+	6	410	0.0146341	16S Clone Library	Ley et al (2008)
Host-Associated	Host-Associated	Mammal	Geoffrey's marmoset (Callithrix geoffroyi)	Omnivore	+	1	213	0.00469484	16S Clone Library	Ley et al (2008)
Host-Associated	Host-Associated	Mammal	Goeldi's marmoset (Callimico goeldii)	Omnivore	o	0	172	0	16S Clone Library	Ley et al (2008)
Host-Associated	Host-Associated	Mammal	Hamadryas Baboon (Papio hamadryas)	Omnivore	+	2	695	0.0028777	16S Clone Library	Ley et al (2008)
Host-Associated	Host-Associated	Mammal	Human (Homo sapiens)	Omnivore	+	4	309	0.012945	16S Clone Library	Ley et al (2008)
Host-Associated	Host-Associated	Mammal	Bonobo (Pan paniscus)	Omnivore	+	2	146	0.0136986	16S Clone Library	Ley et al (2008)
Host-Associated	Host-Associated	Mammal	Chimpanzee (Pan troglodytes)	Omnivore	+	7	640	0.0109375	16S Clone Library	Ley et al (2008)
Host-Associated	Host-Associated	Mammal	Black Lemur (Eulemur macaco)	Omnivore	o	0	264	0	16S Clone Library	Ley et al (2008)
Host-Associated	Host-Associated	Mammal	Mongoose Lemur (Eulemur mongoz)	Omnivore	+	3	472	0.00635593	16S Clone Library	Ley et al (2008)
Host-Associated	Host-Associated	Mammal	Ring-tailed Lemur (Lemur catta)	Omnivore	+	1	288	0.00347222	16S Clone Library	Ley et al (2008)
Host-Associated	Host-Associated	Mammal	White-faced Saki (Pithecia pithecia)	Omnivore	+	1	420	0.00238095	16S Clone Library	Ley et al (2008)
Host-Associated	Host-Associated	Mammal	Prevost's Squirrel (Callosciurus prevostii)	Omnivore	o	0	366	0	16S Clone Library	Ley et al (2008)
Host-Associated	Host-Associated	Mammal	Screaming hairy armadillo (Chaetophractus vellerosus)	Omnivore	+	1693	78085	0.0216815	Illumina	Delsuc et al (2014)
Host-Associated	Host-Associated	Mammal	Pichi armadillo (Zaedyus pichiy)	Omnivore	+	70	42189	0.0016592	Illumina	Delsuc et al (2014)
Host-Associated	Host-Associated	Mammal	Six-banded armadillo (Euphractus sexcinctus)	Omnivore	+	1753	97577	0.0179653	Illumina	Delsuc et al (2014)
Host-Associated	Host-Associated	Mammal	Sri Lankan sloth bear (Melursus ursinus inornatus)	Omnivore	+	8	19043	0.000420102	Illumina	Delsuc et al (2014)
Host-Associated	Host-Associated	Mammal	Wild Mouse (Mus musculus domesticus)	Omnivore	+	28	1400848	1.99879e-05	454 Pyrosequencing	Weldon et al (2015)
Host-Associated	Host-Associated	Insect	Cockroach (Shelfordella lateralis)	Omnivore	+	1	130	0.00769231	16S Clone Library	Schauer et al (2012)
Host-Associated	Host-Associated	Insect	Ant (Acromyrmex echinatior)	Omnivore	o	Not reported in the paper's OTU Tables		0	454 Pyrosequencing; Illumina	Sapountzis et al (2015)
Host-Associated	Host-Associated	Insect	Ant (Acromyrmex octospinosus)	Omnivore	o			0	454 Pyrosequencing; Illumina	Sapountzis et al (2015)
Host-Associated	Host-Associated	Insect	Ant (Acromyrmex volcanus)	Omnivore	o			0	454 Pyrosequencing; Illumina	Sapountzis et al (2015)
Host-Associated	Host-Associated	Insect	Ant (Apterostigma collare)	Omnivore	o			0	455 Pyrosequencing; Illumina	Sapountzis et al (2015)
Host-Associated	Host-Associated	Insect	Ant (Apterostigma dentigerum)	Omnivore	o			0	456 Pyrosequencing; Illumina	Sapountzis et al (2015)
Host-Associated	Host-Associated	Insect	Ant (Atta cephalotes)	Omnivore	o			0	457 Pyrosequencing; Illumina	Sapountzis et al (2015)
Host-Associated	Host-Associated	Insect	Ant (Atta colombica)	Omnivore	o			0	458 Pyrosequencing; Illumina	Sapountzis et al (2015)
Host-Associated	Host-Associated	Insect	Ant (Atta sexdens)	Omnivore	o			0	459 Pyrosequencing; Illumina	Sapountzis et al (2015)
Host-Associated	Host-Associated	Insect	Ant (Cyphomyrmex costatus)	Omnivore	o			0	460 Pyrosequencing; Illumina	Sapountzis et al (2015)
Host-Associated	Host-Associated	Insect	Ant (Cyphomyrmex longiscapus)	Omnivore	o			0	461 Pyrosequencing; Illumina	Sapountzis et al (2015)
Host-Associated	Host-Associated	Insect	Ant (Cyphomyrmex rimosus)	Omnivore	o			0	462 Pyrosequencing; Illumina	Sapountzis et al (2015)
Host-Associated	Host-Associated	Insect	Ant (Mycocepurus smithii)	Omnivore	o			0	463 Pyrosequencing; Illumina	Sapountzis et al (2015)
Host-Associated	Host-Associated	Insect	Ant (Myrmicocrypta ednaella)	Omnivore	o			0	464 Pyrosequencing; Illumina	Sapountzis et al (2015)
Host-Associated	Host-Associated	Insect	Ant (Sericomyrmex amabilis)	Omnivore	o			0	465 Pyrosequencing; Illumina	Sapountzis et al (2015)
Host-Associated	Host-Associated	Insect	Ant (Trachymyrmex cornetzi)	Omnivore	o			0	466 Pyrosequencing; Illumina	Sapountzis et al (2015)
Host-Associated	Host-Associated	Insect	Ant (Trachymyrmex sp.3)	Omnivore	o			0	467 Pyrosequencing; Illumina	Sapountzis et al (2015)
Host-Associated	Host-Associated	Insect	Ant (Trachymyrmex zeteki)	Omnivore	o			0	468 Pyrosequencing; Illumina	Sapountzis et al (2015)
Host-Associated	Host-Associated	Avian	Emu (Dromaius novaehollandiae)	Omnivore	o	0	150829	0	454 Pyrosequencing	Bennett et al (2013)
Host-Associated	Host-Associated	Avian	Ostrich (Struthio camelus)	Omnivore	+	8	310	0.0258065	16S Clone Library	Matsui et al (2010)
Host-Associated	Host-Associated	Avian	Capercaillie (Tetrao urogallus)	Omnivore	o	0	114	0	16S Clone Library	Wienemann et al (2011)
Host-Associated	Host-Associated	Avian	Chicken (Gallus gallus domesticus)	Omnivore	+	6	703893	8.52402e-06	454 Pyrosequencing	Sergeant et al (2014)
Host-Associated	Host-Associated	Fish	Zebrafish (Danio rerio)	Omnivore	o	0	2292	0	16S Clone Library	Roeselers et al (2011)
Host-Associated	Host-Associated	Fish	Bluespine Unicornfish (Naso unicornis)	Omnivore	o	0	7604	0	454 Pyrosequencing	Miyake et al (2015)
Host-Associated	Host-Associated	Fish	Sleek Unicornfish (Naso hexacanthus)	Omnivore	o	0	9348	0	454 Pyrosequencing	Miyake et al (2015)
Host-Associated	Host-Associated	Mollusc	Eastern Oyster (Crassostrea virginica)	Omnivore	o	0	14808	0	454 Pyrosequencing	King et al (2012)
Host-Associated	Host-Associated	Mammal	Bushdog (Speothos venaticus)	Carnivore	o	0	555	0	16S Clone Library	Ley et al (2008)
Host-Associated	Host-Associated	Mammal	Cheetah (Acinonyx jubatus)	Carnivore	o	0	597	0	16S Clone Library	Ley et al (2008)
Host-Associated	Host-Associated	Mammal	Cheetah (Acinonyx jubatus); 13 animals analyzed	Carnivore	o	0	1062439	0	Illumina	Menke et al (2014)
Host-Associated	Host-Associated	Mammal	Spotted Hyena (Crocuta crocuta)	Carnivore	o	0	526	0	16S Clone Library	Ley et al (2008)
Host-Associated	Host-Associated	Mammal	Lion (Panthera leo)	Carnivore	o	0	639	0	16S Clone Library	Ley et al (2008)
Host-Associated	Host-Associated	Mammal	Polar Bear (Ursus maritimus)	Carnivore	o	0	673	0	16S Clone Library	Ley et al (2008)
Host-Associated	Host-Associated	Mammal	Four-toed Hedgehog (Atelerix albiventris)	Carnivore	o	0	346	0	16S Clone Library	Ley et al (2008)
Host-Associated	Host-Associated	Mammal	Southern three-banded Armadillo (Tolypeutes matacus)	Carnivore	o	0	501	0	16S Clone Library	Ley et al (2008)
Host-Associated	Host-Associated	Mammal	Short-beaked Echidna (Tachyglossus aculeatus)	Carnivore	o	0	494	0	16S Clone Library	Ley et al (2008)
Host-Associated	Host-Associated	Mammal	Black-backed Jackal (Canis mesomelas); 13 animals	Carnivore	+	2	392396	5.09689e-06	Illumina	Menke et al (2014)
Host-Associated	Host-Associated	Mammal	Domesticated Dog (Canis lupis familiaris) and Cat (Felis catus)	Carnivore	+	28	610041	4.58986e-05	454 Pyrosequencing	Handl et al (2011)
Host-Associated	Host-Associated	Mammal	Wolf (Canis lupus)	Carnivore	o	0	307	0	16S Clone Library	Zhang and Chen (2010)
Host-Associated	Host-Associated	Mammal	Aardvark (Orycteropus afer)	Carnivore (Myrmecophage)	+	1285	321186	0.0040008	Illumina	Delsuc et al (2014)
Host-Associated	Host-Associated	Mammal	Aardwolf (Proteles cristata)	Carnivore (Myrmecophage)	+	3	38530	7.78614e-05	Illumina	Delsuc et al (2014)
Host-Associated	Host-Associated	Mammal	Giant Anteater (Myrmecophaga tridactyla)	Carnivore (Myrmecophage)	+	829	704782	0.00117625	Illumina	Delsuc et al (2014)
Host-Associated	Host-Associated	Mammal	Giant armadillo (Priodontes maximus)	Carnivore (Myrmecophage)	+	79	71959	0.00109785	Illumina	Delsuc et al (2014)
Host-Associated	Host-Associated	Mammal	Nine-banded Armadillo (Dasypus novemcinctus)	Carnivore (Insectivore)	+	1687	209050	0.00806984	Illumina	Delsuc et al (2014)
Host-Associated	Host-Associated	Mammal	Pink fairy armadillo (Chlamyphorus truncatus)	Carnivore (Insectivore)	o	0	21266	0	Illumina	Delsuc et al (2014)
Host-Associated	Host-Associated	Mammal	Southern tamandua (Tamandua tetradactyla)	Carnivore (Myrmecophage)	+	322	55327	0.00581994	Illumina	Delsuc et al (2014)
Host-Associated	Host-Associated	Mammal	Southern three-banded Armadillo (Tolypeutes matacus)	Carnivore (Insectivore)	+	182	81909	0.00222198	Illumina	Delsuc et al (2014)
Host-Associated	Host-Associated	Mammal	Chinese pangolin (Manis pentadactyla)	Carnivore (Myrmecophage)	o	0	38735	0	Illumina	Delsuc et al (2014)
Host-Associated	Host-Associated	Arthropod	Scorpion (Vaejovis smithi)	Carnivore	+	1	114	0.00877193	16S Clone Library	Bolaños et al (2015)
Host-Associated	Host-Associated	Avian	King Penguin (Aptenodytes patagonicus)	Carnivore	o	0	132340	0	454 Pyrosequencing	Dewar et al (2013)
Host-Associated	Host-Associated	Avian	Little Penguin (Eudyptula minor)	Carnivore	o	0	4826	0	454 Pyrosequencing	Dewar et al (2013)
Host-Associated	Host-Associated	Avian	Macaroni Penguin (Eudyptes chrysolophus)	Carnivore	o	0	6324	0	454 Pyrosequencing	Dewar et al (2013)
Host-Associated	Host-Associated	Avian	Gentoo Penguin (Pygoscelis papua)	Carnivore	o	0	18336	0	454 Pyrosequencing	Dewar et al (2013)
Host-Associated	Host-Associated	Reptile	American alligator (Alligator mississippiensis)	Carnivore	o	0	325335	0	454 Pyrosequencing	Keenan et al (2013)
Host-Associated	Host-Associated	Fish	Asian Seabass (Lates calcarifer)	Carnivore	o	0	2078	0	16S Clone Library	Xia et al (2014)
Host-Associated	Host-Associated	Fish	Cichlid Fish (5 species)	Carnivore	+	4	635197	6.29726e-06	454 Pyrosequencing	Baldo et al (2015)
Host-Associated	Host-Associated	Plant	Lettuce root (Lactuca serriola L.)	N/A	o	0	65474	0	454 Pyrosequencing	Cardinale et al (2014)
Host-Associated	Host-Associated	Plant	Lettuce root (Lactuca sativa L.)	N/A	o	0	447322	0	454 Pyrosequencing	Cardinale et al (2014)
Host-Associated	Host-Associated	Plant	Rice (root and plant surface)	N/A	o	0	123	0	16S Clone Libary	Knief et al (2012)
Host-Associated	Host-Associated	Plant	Clover, Soybean and Arabidopsis(plant surface)	N/A	o	0	520	0	16S Clone Libary	Delmotte et al (2009)
Host-Associated	Host-Associated	Plant	Panamanian Neotropical Forest (leaf surface of 57 species)	N/A	+	33	2950486	1.11846e-05	Illumina	Kembel et al (2014)
Environmental	Environmental	Soil	Pre-Agricultural Tallgrass Prairie (31 Locations, USA)	N/A	o	0	35444	0	454 Pyrosequencing	Fierer et al (2013)
Environmental	Environmental	Soil	Amazon Soil Deforested Site	N/A	o	0	205682	0	454 Pyrosequencing	Navarrete et al (2015)
Environmental	Environmental	Soil	Amazon Soil Forest Site	N/A	o	0	216633	0	454 Pyrosequencing	Navarrete et al (2015)
Environmental	Environmental	Soil	Yale Farm Soil (Inorganic fertilizer treated)	N/A	o	0	108434	0	454 Pyrosequencing	Udikovic-Kolic et al (2014)
Environmental	Environmental	Soil	Yale Farm Soil (Cow manure fertilizer treated)	N/A	+	13	100835	0.000128923	454 Pyrosequencing	Udikovic-Kolic et al (2014)
Environmental	Environmental	Sewage	Wastewater Treatment Plant Sewage Influent (Milwaukee, WI)	N/A	o	0	4030868	0	454 Pyrosequencing	VandeWalle et al (2012)
Environmental	Environmental	Sewage	Wastewater Treatment Plant Sewage Influent (Milwaukee, WI)	N/A	o	0	279757	0	454 Pyrosequencing	McKlellan et al (2010)
Environmental	Environmental	Freshwater/Snow	Greenland Ice Sheet Snow and Lake Water	N/A	+	141	1362876	0.000103458	Illumina	Cameron et al (2014)
Environmental	Environmental	Freshwater	Subalpine Lakes (3 locations, France)	N/A	o	0	483	0	16S Clone Libary	Humbert et al (2009)
Environmental	Environmental	Freshwater	Natural Resevoirs (6 locations, Burkina Faso)	N/A	o	0	671	0	16S Clone Libary	Humbert et al (2009)
Environmental	Environmental	Freshwater	Organic Aggregates in Freshwater Lake (China)	N/A	o	0	482	0	16S Clone Libary	Tang et al (2009)
Environmental	Environmental	Freshwater	Freshwater Reservoirs (3 locations, Belgium)	N/A	+	3	635197	4.72294e-06	454 Pyrosequencing	Llirós et al (2014)
Environmental	Environmental	Freshwater	Mineral Water (Groundwater and bottled; Europe)	N/A	o	0	248243	0	454 Pyrosequencing	França et al (2014)
Environmental	Environmental	Freshwater	Artic Ice Microbial Mats	N/A	o	0	295	0	16S Clone Libary	Bottos et al (2008)
Environmental	Environmental	Marine	Sargasso Sea	N/A	o	0	348	0	16S Clone Libary	Sjöstedt et al (2014)
Environmental	Environmental	Marine	Marker 52 (FS396) Deep Sea Thermal Vent	N/A	o	0	247826	0	454 Pyrosequencing	Huber et al (2007)
Environmental	Environmental	Marine	Bag City (FS312) Deep Sea Thermal Vent	N/A	o	0	442062	0	454 Pyrosequencing	Huber et al (2007)
Environmental	Environmental	Marine	Baltic Sea	N/A	o	0	181659	0	454 Pyrosequencing	Andersson et al (2010)

## Sheet: Table S8
Table S8. Percent-relatedness of described Ruminococcus spp. type-strains and related species based on pairwise nucleotide BLAST of 16S rRNA gene sequences.
	Ruminococcus flavefaciens FD1	Ruminococcus albus 7	Ruminococcus bromii L2-63	Ruminococcus callidus ATCC 27760	Ruminococcus champanellensis 18P13	Rumincococcus bicirculans 80/3	Clostridium leptum DSM 753	Clostridium sporosphaeroides DSM 1294	Clostridium methylpentosum DSM 5476	Subdoligranulum variabile DSM 15176	Faecalibacterium prausnitzii L2/6	Ruminococcus faecis Eg2	Ruminococcus torques ATCC 27756	Ruminococcus lactaris ATCC 29176	Ruminococcus gauvreauii DSM 19829	Ruminococcus gnavus ATCC 29149	Roseburia intestinalis L1-82	Coprococcus eutactus ATCC 27759	Marvinbryantia formatexigens DSM 14469	Eubacterium acidaminophilum DSM 3953
Ruminococcus flavefaciens FD1	100	92	89	94	94	92	89	85	90	88	87	85	86	85	85	86	83	80	85	85
Ruminococcus albus 7		100	90	90	92	94	90	87	92	87	87	86	86	85	84	84	83	80	86	81
Ruminococcus bromii L2-63			100	90	89	89	92	89	91	87	86	83	83	82	82	83	82	79	82	81
Ruminococcus callidus ATCC 27760				100	95	92	89	86	90	88	88	84	85	84	84	84	85	81	84	83
Ruminococcus champanellensis 18P13					100	92	90	86	91	87	87	84	84	84	83	85	83	81	83	84
Rumincococcus bicirculans 80/3						100	90	87	92	87	86	84	85	86	84	84	84	81	85	84
Clostridium leptum DSM 753							100	92	91	88	87	83	83	83	83	83	83	80	84	84
Clostridium sporosphaeroides DSM 1294								100	88	86	84	80	81	81	81	80	81	78	81	81
Clostridium methylpentosum DSM 5476									100	88	87	84	84	84	84	84	83	80	83	83
Subdoligranulum variabile DSM 15176										100	93	83	84	83	83	83	84	81	83	83
Faecalibacterium prausnitzii L2/6											100	83	84	83	83	83	84	81	83	82
Ruminococcus faecis Eg2												100	96	95	93	95	93	87	90	84
Ruminococcus torques ATCC 27756													100	95	92	94	93	88	90	84
Ruminococcus lactaris ATCC 29176														100	92	94	92	87	91	84
Ruminococcus gauvreauii DSM 19829															100	93	92	88	91	83
Ruminococcus gnavus ATCC 29149																100	93	87	91	86
Roseburia intestinalis L1-82																	100	88	90	83
Coprococcus eutactus ATCC 27759																		100	87	81
Marvinbryantia formatexigens DSM 14469																			100	83
Eubacterium acidaminophilum DSM 3953																				100
	Legend
	Ruminococcaceae x Ruminococcaceae
	Lachnospiraceae x Lachnospiraceae
	Ruminococcaceae x Lachnospiraceae
